# Supplementary material for: Seasonal and algal diet-driven patterns of the digestive microbiota of the European abalone Haliotis tuberculata, a generalist marine herbivore
Source: Microbiome. 2018 Mar 27;6:60. doi: 10.1186/s40168-018-0430-7 (PMC5870069; doi:10.1186/s40168-018-0430-7)
Supplement: Supplementary file 2 — Table S1. Wilcoxon test to compare Shannon or Simpson indices between algal diets for the whole data set or between sampling dates or seasons for each algal diet (multiple comparisons were corrected using FDR). (XLSX 22 kb) [file 40168_2018_430_MOESM2_ESM.xlsx]

## Sheet: S1-Wilcoxon Alphadiversit index
Table S1. Wilcoxon test to compare Shannon or Simpson indices between algal diets for the whole data set or between sampling dates or seasons for each algal diet (multiple comparisons were corrected using FDR).
A. Shannon index
A.1. Whole dataset
Comparison between algal diets (alpha-diversity indices from all samples from a same algal diet pooled)
	L. digitata	S. latissima	P. palmata	U. lactuca
L. digitata	1	NA	NA	NA
S. latissima	0.783	1	NA	NA
P. palmata	0.342	0.629	1	NA
U. lactuca	0.847	1	0.783	1
A.2. Comparison between sampling dates
L. digitata
	February 2012	April 2012	June 2012	August 2012	October 2012	January 2013
February 2012	1	NA	NA	NA	NA	NA
April 2012	1	1	NA	NA	NA	NA
June 2012	0.35	0.35	1	NA	NA	NA
August 2012	0.35	0.35	1	1	NA	NA
October 2012	0.35	0.35	1	1	1	NA
January 2013	1	1	0.933	0.525	0.525	1
S. latissima
	February 2012	April 2012	June 2012	August 2012	October 2012	January 2013
February 2012	1	NA	NA	NA	NA	NA
April 2012	1	1	NA	NA	NA	NA
June 2012	1	0.7	1	NA	NA	NA
August 2012	1	0.7	0.84	1	NA	NA
October 2012	1	0.7	1	0.84	1	NA
January 2013	0.84	0.7	0.84	0.7	0.7	1
P. palmata
	February 2012	April 2012	June 2012	August 2012	October 2012	January 2013
February 2012	1	NA	NA	NA	NA	NA
April 2012	1	1	NA	NA	NA	NA
June 2012	1	1	1	NA	NA	NA
August 2012	1	1	1	1	NA	NA
October 2012	1	1	1	1	1	NA
January 2013	1	1	1	1	1	1
U. lactuca
	February 2012	April 2012	June 2012	August 2012	October 2012	January 2013
February 2012	1	NA	NA	NA	NA	NA
April 2012	1	1	NA	NA	NA	NA
June 2012	0.933	0.933	1	NA	NA	NA
August 2012	0.933	0.933	0.933	1	NA	NA
October 2012	0.933	0.933	1	1	1	NA
January 2013	0.933	0.933	1	1	1	1
A.3. Comparison between seasons (Winter = February-April 2012, January 2013; Summer = June-October 2012)
L. digitata
	Winter	Summer
Winter	1	NA
Summer	0.001	1
S. latissima
	Winter	Summer
Winter	1	NA
Summer	1	1
P. palmata
	Winter	Summer
Winter	1	NA
Summer	1	1
U. lactuca
	Winter	Summer
Winter	1	NA
Summer	0.178	1
B. Simpson index
B.1. Whole dataset
Comparison between algal diets (alpha-diversity indices from all samples from a same algal diet pooled)
	L. digitata	S. latissima	P. palmata	U. lactuca
L. digitata	1	NA	NA	NA
S. latissima	0.825	1	NA	NA
P. palmata	0.439	0.439	1	NA
U. lactuca	0.925	1	0.825	1
B.2. Comparison between sampling dates
L. digitata
	February 2012	April 2012	June 2012	August 2012	October 2012	January 2013
February 2012	1	NA	NA	NA	NA	NA
April 2012	0.7	1	NA	NA	NA	NA
June 2012	0.262	0.262	1	NA	NA	NA
August 2012	0.262	0.262	1	1	NA	NA
October 2012	0.262	0.262	0.7	1	1	NA
January 2013	1	0.7	0.467	0.262	0.262	1
S. latissima
	February 2012	April 2012	June 2012	August 2012	October 2012	January 2013
February 2012	1	NA	NA	NA	NA	NA
April 2012	1	1	NA	NA	NA	NA
June 2012	1	1	1	NA	NA	NA
August 2012	1	1	1	1	NA	NA
October 2012	1	1	1	1	1	NA
January 2013	1	1	1	1	1	1
P. palmata
	February 2012	April 2012	June 2012	August 2012	October 2012	January 2013
February 2012	1	NA	NA	NA	NA	NA
April 2012	1	1	NA	NA	NA	NA
June 2012	1	1	1	NA	NA	NA
August 2012	0.933	1	0.84	1	NA	NA
October 2012	0.84	0.933	0.7	0.933	1	NA
January 2013	0.7	0.933	0.7	1	1	1
U. lactuca
	February 2012	April 2012	June 2012	August 2012	October 2012	January 2013
February 2012	1	NA	NA	NA	NA	NA
April 2012	1	1	NA	NA	NA	NA
June 2012	1	0.6	1	NA	NA	NA
August 2012	0.525	0.525	0.525	1	NA	NA
October 2012	0.84	0.525	0.84	0.6	1	NA
January 2013	0.84	0.6	1	1	1	1
B.3. Comparison between seasons (Winter = February-April 2012, January 2013; Summer = June-October 2012)
L. digitata
	Winter	Summer
Winter	1	NA
Summer	0	1
S. latissima
	Winter	Summer
Winter	1	NA
Summer	0.985	1
P. palmata
	Winter	Summer
Winter	1	NA
Summer	1	1
U. lactuca
	Winter	Summer
Winter	1	NA
Summer	0.223	1
