# Supplementary material for: Seasonal and algal diet-driven patterns of the digestive microbiota of the European abalone Haliotis tuberculata, a generalist marine herbivore
Source: Microbiome. 2018 Mar 27;6:60. doi: 10.1186/s40168-018-0430-7 (PMC5870069; doi:10.1186/s40168-018-0430-7)
Supplement: Supplementary file 3 — Table S2. R value of the ANOSIM calculated for the whole dataset and for each algal diet dataset separately between sample groups according to season, sampling date, or algal diet. Numbers in bold indicate the significance of the comparison after Bonferroni correction. (XLSX 15 kb) [file 40168_2018_430_MOESM3_ESM.xlsx]

## Sheet: S2-ANOSIM all DS
Table S2. R value of the ANOSIM calculated for the whole dataset and for each algal diet dataset separately between sample groups according to season, sampling date or algal diet. Numbers in bold indicate the significance of the comparison after Bonferroni correction.
Key
>= 0.75	different group of samples
0.25 < x < 0.75	overlap between group of samples
<= 0.25	almost no differences between group of samples
Season
	OTU	L. digitata	S. latissima	P. palmata	U. lactuca
Whole dataset	0.360784	0.527092	0.347051	0.343621	0.342014
Winter vs Summer	0.3608	0.5271	0.3471	0.3436	0.342
Algal diet
	OTU
Whole dataset	0.051409
L. digitata vs S. latissima	-0.02578
L. digitata vs P. palmata	0.1658
L. digitata vs U. lactuca	0.03076
S. latissima vs P. palmata	0.07165
S. latissima vs U. lactuca	0.0009272
P. palmata vs U. lactuca	0.08874
Sampling date
	OTU	L. digitata	S. latissima	P. palmata	U. lactuca
Whole dataset	0.430597	0.459259	0.442798	0.634568	0.45
February 2012 vs April 2012	0.2926	0.6667	-0.03704	0.7407	-0.1111
February 2012 vs June 2012	0.7523	0.5556	0.2963	0.5926	0.4444
February 2012 vs August 2012	0.5384	1	0.5185	1	0.7778
February 2012 vs October 2012	0.3234	0.8889	0.5556	0.9259	0.4815
February 2012 vs January 2013	0.116	0.2222	0.8148	0.4444	0.8333
April 2012 vs June 2012	0.3374	0.2963	0.3333	0.7037	0.5926
April 2012 vs August 2012	0.2778	1	0.7778	0.9259	0.8519
April 2012 vs October 2012	0.3345	0.9259	0.8519	0.7037	0.4074
April 2012 vs January 2013	0.443	0.2222	0.9259	0.4074	0.8333
June 2012 vs August 2012	0.4742	0.1111	0.4444	0.9259	0.2593
June 2012 vs October 2012	0.5376	0.07407	0.2222	0.7037	0.07407
June 2012 vs January 2013	0.8532	0.07407	0.8889	0.5185	0.3333
August 2012 vs October 2012	0.3378	0.4444	0.5556	0.9259	0.3704
August 2012 vs January 2013	0.7001	0.6667	0.8889	0.6296	0.75
October 2012 vs January 2013	0.3916	0.4444	0.8519	0.5185	0.5833
