# Supplementary material for: Seasonal and algal diet-driven patterns of the digestive microbiota of the European abalone Haliotis tuberculata, a generalist marine herbivore
Source: Microbiome. 2018 Mar 27;6:60. doi: 10.1186/s40168-018-0430-7 (PMC5870069; doi:10.1186/s40168-018-0430-7)
Supplement: Supplementary file 4 — Table S3. Number of annotated genes for each glycoside hydrolase, polysaccharide lyase, and sulfatase family in all Vibrio, Mycoplasma, Polaribacter, Roseobacter, and Psychromonas genomes available at http://www.cazy.org/ and/or at http://abims.sb-roscoff.fr/sulfatlas/ on 19 May 2017 and in Zobellia galactanivorans DsijT (Barbeyron et al. 2017). GH, Glycoside hydrolases; PL, Polysaccharide lyases, CAZyme, Carbohydrate active enzyme. Sulfatase gene counts are indicated when available in the SulfAtlas database. (XLSX 160 kb) [file 40168_2018_430_MOESM4_ESM.xlsx]

## Sheet: S4-Cazy Sulfatases core genera
Table S3. Number of annotated genes for each glycoside hydrolase, polysaccharide lyase and sulfatase family in all Vibrio, Mycoplasma, Polaribacter, Roseobacter and Psychromonas genomes available at http://www.cazy.org/ and/or at http://abims.sb-roscoff.fr/sulfatlas/ on May 19th, 2017 and in Zobellia galactanivorans DsijT (Barbeyron et al. 2017). GH, Glycoside hydrolases; PL, Polysaccharide lyase…
A. Vibrio genomes	CAZymes
	Glycoside hydrolases
CAZyme and sulfatase families in Vibrio genomes	GH1	GH2	GH3	GH4	GH5	GH8	GH9	GH10	GH13	GH15	GH16	GH17	GH18	GH19	GH20	GH23	GH24	GH26	GH27	GH28	GH29	GH30	GH31	GH32	GH33	GH35	GH36	GH37	GH38	GH39	GH42	GH43	GH50	GH51	GH53	GH63	GH64	GH65	GH67	GH68	GH73	GH77	GH78	GH81	GH82	GH84	GH86	GH88	GH89
V. alginolyticus ATCC 33787	1	1	1	2	0	0	1	0	11	0	0	0	3	3	2	9	1	0	0	0	0	0	0	1	0	0	1	0	0	0	0	0	0	0	0	0	0	0	0	0	2	1	0	0	0	0	0	0	0
V. alginolyticus K01M1	1	1	2	2	0	1	1	0	11	0	0	0	3	3	3	7	0	0	0	0	0	0	0	1	0	0	1	0	0	0	0	0	0	0	0	0	0	0	0	0	3	1	0	0	0	0	0	0	0
V. alginolyticus K04M1	1	1	2	2	0	1	1	0	11	0	0	0	3	3	3	7	0	0	0	0	0	0	0	1	0	0	1	0	0	0	0	0	0	0	0	0	0	0	0	0	2	1	0	0	0	0	0	0	0
V. alginolyticus K04M5	1	1	2	2	0	1	1	0	11	0	0	0	3	3	3	7	0	0	0	0	0	0	0	1	0	0	1	0	0	0	0	0	0	0	0	0	0	0	0	0	2	1	0	0	0	0	0	0	0
V. alginolyticus K05K4	1	1	2	2	0	1	1	0	11	0	0	0	3	3	3	7	0	0	0	0	0	0	0	1	0	0	1	0	0	0	0	0	0	0	0	0	0	0	0	0	2	1	0	0	0	0	0	0	0
V. alginolyticus K06K5	1	1	2	2	0	1	1	0	11	0	0	0	3	3	3	7	0	0	0	0	0	0	0	1	0	0	1	0	0	0	0	0	0	0	0	0	0	0	0	0	2	1	0	0	0	0	0	0	0
V. alginolyticus K08M3	1	1	2	2	0	1	1	0	11	0	0	0	3	3	3	7	0	0	0	0	0	0	0	1	0	0	1	0	0	0	0	0	0	0	0	0	0	0	0	0	2	1	0	0	0	0	0	0	0
V. alginolyticus K08M4	2	0	2	1	0	0	1	0	10	0	0	0	2	1	2	6	0	0	0	0	0	0	0	1	0	0	0	0	0	0	0	0	0	0	0	0	0	0	0	0	2	1	0	0	0	0	0	0	0
V. alginolyticus K09K1	1	1	2	2	0	1	1	0	11	0	0	0	3	3	3	7	0	0	0	0	0	0	0	1	0	0	1	0	0	0	0	0	0	0	0	0	0	0	0	0	2	1	0	0	0	0	0	0	0
V. alginolyticus K10K4	1	1	2	2	0	1	1	0	11	0	0	0	3	3	3	7	0	0	0	0	0	0	0	1	0	0	1	0	0	0	0	0	0	0	0	0	0	0	0	0	2	1	0	0	0	0	0	0	0
V. alginolyticus NBRC 15630 = ATCC 17749	1	1	1	2	0	1	1	0	11	0	0	0	3	1	2	8	1	0	0	0	0	0	0	1	0	0	1	0	0	0	0	0	0	0	0	0	0	0	0	0	2	1	0	0	0	0	0	0	0
V. alginolyticus ZJ-T	1	0	1	2	0	0	1	0	11	0	0	0	3	2	2	10	0	0	0	0	0	0	0	1	0	0	1	0	0	0	0	0	0	0	0	0	0	0	0	0	2	1	0	0	0	0	0	0	0
V. anguillarum 178/90	1	1	2	0	0	0	2	0	10	0	0	0	5	1	2	4	0	0	0	0	0	0	0	1	0	0	1	0	0	0	0	0	0	0	0	0	0	0	0	0	2	1	0	0	0	0	0	0	0
V. anguillarum 261/91	1	1	2	0	0	0	2	0	10	0	0	0	5	1	2	4	0	0	0	0	0	0	0	1	0	0	1	0	0	0	0	0	0	0	0	0	0	0	0	0	2	1	0	0	0	0	0	0	0
V. anguillarum 4299	1	2	2	0	0	0	1	0	9	0	0	0	4	2	1	4	0	0	0	0	0	0	0	1	0	0	1	0	0	0	0	0	0	0	0	0	0	0	0	0	2	1	0	0	0	0	0	0	0
V. anguillarum 51/82/2	1	1	2	0	0	0	2	0	10	0	0	0	5	1	2	4	0	0	0	0	0	0	0	1	0	0	1	0	0	0	0	0	0	0	0	0	0	0	0	0	2	1	0	0	0	0	0	0	0
V. anguillarum 601/90	1	1	2	0	0	0	2	0	10	0	0	0	5	1	2	5	0	0	0	0	0	0	0	1	0	0	1	0	0	0	0	0	0	0	0	0	0	0	0	0	2	1	0	0	0	0	0	0	0
V. anguillarum 6018/1	1	1	2	0	0	0	2	0	10	0	0	0	5	1	2	4	0	0	0	0	0	0	0	1	0	0	1	0	0	0	0	0	0	0	0	0	0	0	0	0	2	1	0	0	0	0	0	0	0
V. anguillarum 775	1	2	2	0	0	0	2	0	9	0	0	0	5	1	2	4	0	0	0	0	0	0	0	1	0	0	1	0	0	0	0	0	0	0	0	0	0	0	0	0	2	1	0	0	0	0	0	0	0
V. anguillarum 87-9-116	1	1	2	0	0	0	2	0	10	0	0	0	5	1	2	4	0	0	0	0	0	0	0	1	0	0	0	0	0	0	0	0	0	0	0	0	0	0	0	0	2	1	0	0	0	0	0	0	0
V. anguillarum 87-9-117	1	1	2	0	0	0	2	0	10	0	0	0	5	1	2	4	0	0	0	0	0	0	0	1	0	0	1	0	0	0	0	0	0	0	0	0	0	0	0	0	2	1	0	0	0	0	0	0	0
V. anguillarum 90-11-286	1	2	2	0	0	0	1	0	10	0	0	0	5	1	2	4	2	0	0	0	0	0	0	1	0	0	1	0	0	0	0	0	0	0	0	0	0	0	0	0	2	1	0	0	0	0	0	0	0
V. anguillarum 90-11-287	1	1	2	0	0	0	2	0	10	0	0	0	5	1	2	4	0	0	0	0	0	0	0	1	0	0	1	0	0	0	0	0	0	0	0	0	0	0	0	0	2	1	0	0	0	0	0	0	0
V. anguillarum 9014/8	1	1	2	0	0	0	2	0	9	0	0	0	4	1	2	4	0	0	0	0	0	0	0	1	0	0	1	0	0	0	0	0	0	0	0	0	0	0	0	0	2	1	0	0	0	0	0	0	0
V. anguillarum 91-7154	1	1	2	0	0	0	2	0	10	0	0	0	5	1	2	5	0	0	0	0	0	0	0	1	0	0	1	0	0	0	0	0	0	0	0	0	0	0	0	0	2	1	0	0	0	0	0	0	0
V. anguillarum 91-8-178	1	1	2	0	0	0	2	0	10	0	0	0	5	1	2	4	0	0	0	0	0	0	0	1	0	0	1	0	0	0	0	0	0	0	0	0	0	0	0	0	2	1	0	0	0	0	0	0	0
V. anguillarum A023	1	1	2	0	0	0	2	0	10	0	0	0	5	1	2	4	0	0	0	0	0	0	0	1	0	0	1	0	0	0	0	0	0	0	0	0	0	0	0	0	2	1	0	0	0	0	0	0	0
V. anguillarum Ba35	1	2	2	0	0	0	2	0	10	0	0	0	5	1	2	4	0	0	0	0	0	0	0	1	0	0	1	0	0	0	0	0	0	0	0	0	0	0	0	0	2	1	0	0	0	0	0	0	0
V. anguillarum DSM 21597	1	2	1	0	0	0	1	0	11	0	0	0	4	1	2	3	0	0	0	0	0	0	0	1	2	0	1	0	0	0	0	0	0	0	0	0	0	0	0	0	2	1	0	0	0	0	0	0	0
V. anguillarum HI610	1	2	1	0	0	0	1	0	9	0	0	0	4	2	2	4	0	0	0	0	0	0	0	1	2	0	0	0	0	0	0	0	0	0	0	0	0	0	0	0	2	1	0	0	0	0	0	0	0
V. anguillarum LMG12010	1	1	2	0	0	0	2	0	10	0	0	0	5	1	2	4	0	0	0	0	0	0	0	1	0	0	1	0	0	0	0	0	0	0	0	0	0	0	0	0	2	1	0	0	0	0	0	0	0
V. anguillarum M3	1	1	2	0	0	0	2	0	10	0	0	0	5	1	2	4	0	0	0	0	0	0	0	1	0	0	1	0	0	0	0	0	0	0	0	0	0	0	0	0	2	1	0	0	0	0	0	0	0
V. anguillarum NB10	1	2	2	0	0	0	2	0	10	0	0	0	5	1	2	4	1	0	0	0	0	0	0	1	0	0	1	0	0	0	0	0	0	0	0	0	0	0	0	0	2	1	0	0	0	0	0	0	0
V. anguillarum PF4	1	2	2	0	0	0	2	0	9	0	0	0	5	1	2	4	1	0	0	0	0	0	0	1	0	0	0	0	0	0	0	0	0	0	0	0	0	0	0	0	2	1	0	0	0	0	0	0	0
V. anguillarum PF430-3	1	2	2	0	0	0	2	0	9	0	0	0	5	1	2	4	1	0	0	0	0	0	0	1	0	0	0	0	0	0	0	0	0	0	0	0	0	0	0	0	2	1	0	0	0	0	0	0	0
V. anguillarum PF7	1	2	2	0	0	0	2	0	9	0	0	0	5	1	2	4	0	0	0	0	0	0	0	1	0	0	1	0	0	0	0	0	0	0	0	0	0	0	0	0	2	1	0	0	0	0	0	0	0
V. anguillarum S2 2/9	1	2	1	0	0	0	1	0	10	0	0	0	5	1	2	3	1	0	0	0	0	0	0	1	0	0	1	0	0	0	0	0	0	0	0	0	0	0	0	0	2	1	0	0	0	0	0	0	0
V. anguillarum T265	1	2	2	0	0	0	2	0	10	0	0	0	5	1	2	4	0	0	0	0	0	0	0	1	0	0	1	0	0	0	0	0	0	0	0	0	0	0	0	0	2	1	0	0	0	0	0	0	0
V. anguillarum VA1	1	1	1	0	0	0	2	0	10	0	0	0	5	1	2	4	0	0	0	0	0	0	0	1	0	0	1	0	0	0	0	0	0	0	0	0	0	0	0	0	2	1	0	0	0	0	0	0	0
V. anguillarum VIB 18	1	1	2	0	0	0	2	0	10	0	0	0	4	1	2	4	0	0	0	0	0	0	0	1	0	0	1	0	0	0	0	0	0	0	0	0	0	0	0	0	2	1	0	0	0	0	0	0	0
V. anguillarum VIB 93	1	1	2	0	0	0	2	0	9	0	0	0	4	1	2	4	0	0	0	0	0	0	0	1	0	0	1	0	0	0	0	0	0	0	0	0	0	0	0	0	2	1	0	0	0	0	0	0	0
V. antiquarius EX25	1	2	1	2	1	0	1	0	11	0	0	0	3	2	2	7	0	0	0	0	0	0	0	1	0	0	1	0	0	0	0	0	0	0	0	1	0	0	0	0	2	1	0	0	0	0	0	0	0
V. breoganii FF50	1	2	8	1	0	0	1	1	9	0	3	1	0	0	2	7	0	0	0	0	0	0	0	1	0	0	2	0	1	0	0	3	0	0	0	0	0	0	0	0	1	1	0	0	0	0	0	2	0
V. campbellii 1114GL	2	3	4	2	0	1	1	0	10	0	0	0	6	2	3	10	0	0	0	0	0	0	0	0	0	0	2	0	2	0	0	0	0	0	0	1	0	0	0	0	2	1	0	0	0	0	0	0	0
V. campbellii ATCC BAA-1116	2	2	2	1	0	0	1	0	9	0	0	0	8	1	3	14	1	0	0	0	0	0	0	0	0	0	1	0	0	0	0	0	0	0	0	1	0	0	0	0	2	1	0	0	0	0	0	0	0
V. campbellii LMB29	2	2	4	3	0	1	1	0	10	0	1	0	6	1	3	14	0	0	0	0	0	0	0	0	0	0	1	0	2	0	1	0	0	0	2	2	0	0	0	0	2	1	0	0	0	0	0	0	0
V. cholerae 10432-62	1	1	1	1	0	0	1	0	5	0	0	0	3	1	2	4	0	0	0	0	0	0	0	1	2	0	1	0	0	0	0	0	0	0	0	0	0	0	0	0	2	1	0	0	0	0	0	0	0
V. cholerae 1154-74	1	1	2	1	0	0	1	0	6	0	0	0	5	1	2	4	1	0	0	0	0	0	0	1	0	0	1	0	0	0	0	0	0	0	0	0	0	0	0	0	2	1	0	0	0	0	0	0	0
V. cholerae 2012EL-2176	1	1	1	1	0	0	1	0	6	0	0	0	4	1	2	6	0	0	0	0	0	0	0	1	2	0	2	0	0	0	0	0	0	0	0	0	0	0	0	0	2	1	0	0	0	0	0	0	0
V. cholerae 2012Env-9	1	1	1	1	0	0	1	0	6	0	0	0	5	1	2	4	1	0	0	0	0	0	0	1	0	0	1	0	0	0	0	0	0	0	0	0	0	0	0	0	2	1	0	0	0	0	0	0	0
V. cholerae 2740-80	1	0	1	1	0	0	1	0	6	0	0	0	4	1	2	4	0	0	0	0	0	0	0	1	2	0	2	0	0	0	0	0	0	0	0	0	0	0	0	0	3	1	0	0	0	0	0	0	0
V. cholerae C5	1	1	1	1	0	0	1	0	6	0	0	0	4	1	2	4	1	0	0	0	0	0	0	1	2	0	2	0	0	0	0	0	0	0	0	0	0	0	0	0	2	1	0	0	0	0	0	0	0
V. cholerae CRC1106	1	1	1	1	0	0	1	0	6	0	0	0	4	1	2	4	1	0	0	0	0	0	0	1	2	0	2	0	0	0	0	0	0	0	0	0	0	0	0	0	2	1	0	0	0	0	0	0	0
V. cholerae CRC711	1	1	1	1	0	0	1	0	6	0	0	0	4	1	2	4	1	0	0	0	0	0	0	1	2	0	2	0	0	0	0	0	0	0	0	0	0	0	0	0	2	1	0	0	0	0	0	0	0
V. cholerae E1162	1	1	1	1	0	0	1	0	6	0	0	0	4	1	2	4	1	0	0	0	0	0	0	1	0	0	2	0	0	0	0	0	0	0	0	0	0	0	0	0	2	1	0	0	0	0	0	0	0
V. cholerae E1320	1	1	1	1	0	0	1	0	6	0	0	0	4	1	2	4	1	0	0	0	0	0	0	1	2	0	2	0	0	0	0	0	0	0	0	0	0	0	0	0	2	1	0	0	0	0	0	0	0
V. cholerae E506	1	1	1	1	0	0	1	0	6	0	0	0	4	1	2	4	0	0	0	0	0	0	0	1	2	0	2	0	0	0	0	0	0	0	0	0	0	0	0	0	2	1	0	0	0	0	0	0	0
V. cholerae E9120	1	1	1	1	0	0	1	0	6	0	0	0	4	1	2	4	0	0	0	0	0	0	0	1	2	0	2	0	0	0	0	0	0	0	0	0	0	0	0	0	2	1	0	0	0	0	0	0	0
V. cholerae Env-390	1	1	1	1	0	0	1	0	6	0	0	0	5	1	2	4	1	0	0	0	0	0	0	1	0	0	1	0	0	0	0	0	0	0	0	0	0	0	0	0	2	1	0	0	0	0	0	0	0
V. cholerae FDAARGOS_223	1	0	1	1	0	0	1	0	6	0	0	0	3	1	2	4	0	0	0	0	0	0	0	1	2	0	2	0	0	0	0	0	0	0	0	0	0	0	0	0	2	1	0	0	0	0	0	0	0
V. cholerae IEC224	1	1	1	1	0	0	1	0	6	0	0	0	4	1	2	4	0	0	0	0	0	0	0	1	2	0	2	0	0	0	0	0	0	0	0	0	0	0	0	0	2	1	0	0	0	0	0	0	0
V. cholerae LMA3984-4	1	1	1	1	0	0	1	0	4	0	0	0	4	1	2	4	0	0	0	0	0	0	0	1	2	0	1	0	0	0	0	0	0	0	0	0	0	0	0	0	2	1	0	0	0	0	0	0	0
V. cholerae M2140	1	1	1	1	0	0	1	0	6	0	0	0	4	1	2	4	0	0	0	0	0	0	0	1	2	0	2	0	0	0	0	0	0	0	0	0	0	0	0	0	2	1	0	0	0	0	0	0	0
V. cholerae M66-2	1	1	1	1	0	0	1	0	5	0	0	0	4	1	2	3	0	0	0	0	0	0	0	1	2	0	0	0	0	0	0	0	0	0	0	0	0	0	0	0	2	1	0	0	0	0	0	0	0
V. cholerae MJ-1236	1	1	1	1	0	0	1	0	6	0	0	0	4	1	2	5	1	0	0	0	0	0	0	1	2	0	2	0	0	0	0	0	0	0	0	0	0	0	0	0	2	1	0	0	0	0	0	0	0
V. cholerae MS6	1	1	1	1	0	0	1	0	6	0	0	0	4	1	2	4	0	0	0	0	0	0	0	1	2	0	1	0	0	0	0	0	0	0	0	0	0	0	0	0	2	1	0	0	0	0	0	0	0
V. cholerae NCTC5395	1	1	1	1	0	0	1	0	6	0	0	0	4	1	2	4	2	0	0	0	0	0	0	1	2	0	2	0	0	0	0	0	0	0	0	0	0	0	0	0	2	1	0	0	0	0	0	0	0
V. cholerae NCTC9420	1	1	1	1	0	0	1	0	6	0	0	0	4	1	2	4	1	0	0	0	0	0	0	1	3	0	2	0	0	0	0	0	0	0	0	0	0	0	0	0	2	1	0	0	0	0	0	0	0
V. cholerae O1 biovar El Tor FJ147	1	1	1	1	0	0	1	0	5	0	0	0	4	1	2	5	0	0	0	0	0	0	0	1	0	0	2	0	0	0	0	0	0	0	0	0	0	0	0	0	2	1	0	0	0	0	0	0	0
V. cholerae O1 biovar El Tor str. N16961	1	0	1	1	0	0	1	0	5	0	0	0	4	1	2	4	0	0	0	0	0	0	0	1	2	0	2	0	0	0	0	0	0	0	0	0	0	0	0	0	2	1	0	0	0	0	0	0	0
V. cholerae O1 str. 2010EL-1786	1	1	1	1	0	0	1	0	6	0	0	0	4	1	2	5	0	0	0	0	0	0	0	1	2	0	2	0	0	0	0	0	0	0	0	0	0	0	0	0	2	1	0	0	0	0	0	0	0
V. cholerae O1 str. KW3	1	1	1	1	0	0	1	0	5	0	0	0	4	1	2	5	0	0	0	0	0	0	0	1	2	0	1	0	0	0	0	0	0	0	0	0	0	0	0	0	2	1	0	0	0	0	0	0	0
V. cholerae O395	1	1	1	1	0	0	1	0	6	0	0	0	4	1	2	4	1	0	0	0	0	0	0	1	2	0	1	0	0	0	0	0	0	0	0	0	0	0	0	0	2	1	0	0	0	0	0	0	0
V. cholerae TSY216	1	1	1	1	0	0	1	0	6	0	0	0	4	1	2	6	0	0	0	0	0	0	0	1	2	0	2	0	0	0	0	0	0	0	0	0	0	0	0	0	2	1	0	0	0	0	0	0	0
V. coralliilyticus 58	1	2	2	1	0	0	1	0	11	0	0	0	7	1	3	7	0	0	0	0	0	0	0	0	2	0	1	0	1	0	0	0	0	0	0	1	0	0	0	0	2	1	0	0	0	0	0	0	0
V. coralliilyticus OCN014	1	2	2	1	0	0	1	0	13	0	0	0	4	2	3	7	0	0	0	0	0	0	0	3	0	0	2	0	2	0	0	0	0	0	0	1	0	1	0	0	2	1	0	0	0	0	0	0	0
V. coralliilyticus RE98	1	2	3	1	0	0	1	0	13	0	1	0	5	1	3	7	2	0	0	0	0	1	0	3	0	0	2	0	1	0	0	0	0	0	0	1	0	1	0	0	2	1	0	0	0	0	0	0	0
V. coralliilyticus SNUTY-1	1	0	1	1	0	0	1	0	8	0	0	0	2	1	2	6	0	0	0	0	0	0	0	0	0	0	0	0	1	0	0	0	0	0	0	1	0	0	0	0	2	1	0	0	0	0	0	0	0
V. crassostreae 9CS106	3	1	1	0	0	0	1	0	8	0	0	0	4	1	3	10	0	0	0	0	0	0	0	3	0	0	0	0	1	0	0	0	0	0	0	1	0	1	0	0	2	1	0	0	0	0	0	0	0
V. fischeri ES114	1	2	1	0	0	1	1	0	7	0	0	0	3	2	3	11	0	0	0	0	0	0	0	0	0	0	1	0	0	0	0	0	0	0	0	2	0	0	0	0	3	1	0	0	0	0	0	0	0
V. fischeri MJ11	2	1	1	0	0	1	1	0	7	0	0	0	3	2	2	9	0	0	0	0	0	0	0	0	0	0	1	0	0	0	0	0	0	0	0	1	0	0	0	0	3	0	0	0	0	0	0	0	0
V. fluvialis ATCC 33809	2	1	2	0	2	0	2	0	8	0	0	0	2	1	2	7	1	0	0	0	0	0	1	1	0	0	1	0	1	0	0	0	0	0	0	0	0	0	0	0	2	1	0	0	0	0	0	0	0
V. furnissii NCTC 11218	1	1	1	0	2	0	1	0	6	0	0	0	2	2	3	8	1	0	0	0	0	0	0	1	0	0	2	0	1	0	1	1	0	0	1	0	0	0	0	0	2	1	0	0	0	0	0	0	0
V. halioticoli NBRC 102217	0	0	1	0	0	0	1	0	7	0	0	0	2	1	2	6	0	0	0	0	0	0	0	0	0	0	0	0	0	0	0	0	0	0	0	0	0	0	0	0	1	2	0	0	0	0	0	1	0
V. harveyi ATCC 33843 (392 [MAV])	2	2	2	2	0	0	1	0	13	0	0	0	6	1	3	11	0	0	0	0	0	0	0	1	0	0	3	0	1	0	0	0	0	0	0	1	0	0	0	0	2	1	0	0	0	0	0	1	0
V. harveyi ATCC 43516	2	2	1	2	0	0	1	0	13	0	0	0	6	1	3	11	0	0	0	0	0	0	0	1	0	0	3	0	1	0	0	0	0	0	0	1	0	0	0	0	1	1	0	0	0	0	0	1	0
V. harveyi ATCC BAA-1116 BB120	2	2	2	1	0	0	1	0	9	0	0	0	8	1	3	14	1	0	0	0	0	0	0	0	0	0	1	0	0	0	0	0	0	0	0	1	0	0	0	0	2	1	0	0	0	0	0	0	0
V. mimicus ATCC 33654	1	2	2	1	0	0	1	0	4	0	0	0	5	2	4	4	1	0	0	0	0	0	1	0	1	0	1	0	0	0	0	0	0	0	0	0	0	0	0	0	2	1	0	0	0	0	0	1	0
V. mimicus SCCF01	1	3	2	2	0	0	1	0	4	0	0	0	5	2	4	5	0	0	0	0	1	0	2	0	2	0	2	0	0	0	0	0	0	0	0	1	0	0	0	0	2	1	0	0	0	0	0	2	0
V. natriegens CCUG 16371	4	2	4	1	0	0	1	0	9	0	1	0	2	1	2	7	0	0	0	0	1	0	0	2	0	0	2	0	0	0	0	1	0	0	0	0	0	0	0	1	1	1	0	0	0	0	0	1	0
V. natriegens CCUG 16373	4	1	3	1	2	0	1	0	9	0	0	0	2	1	2	8	1	0	0	0	1	0	0	2	0	0	1	0	0	0	1	1	0	0	2	0	0	0	0	1	1	1	0	0	0	0	0	1	0
V. natriegens CCUG 16374	5	2	4	2	0	0	1	0	9	0	0	0	2	1	2	7	0	0	0	0	0	0	0	3	1	0	2	0	0	0	0	1	0	0	0	0	0	0	0	1	1	1	1	0	0	0	0	1	0
V. natriegens NBRC 15636 = ATCC 14048 = DSM 759	5	1	2	0	0	0	1	0	9	0	0	0	2	1	2	7	0	0	0	0	2	0	0	2	0	0	2	0	0	0	0	1	0	0	0	0	0	1	0	0	1	1	0	0	0	0	0	1	0
V. nigripulchritudo SFn1	1	1	1	2	1	1	1	0	6	0	0	0	3	3	3	7	0	0	0	0	0	0	0	0	0	0	1	0	0	1	0	0	0	0	0	0	0	0	0	0	2	1	0	0	0	0	0	1	0
V. owensii XSBZ03	3	3	3	3	0	1	1	0	13	0	0	0	6	1	3	11	0	0	0	0	0	0	0	4	0	0	3	0	1	0	0	0	0	0	0	2	0	1	0	0	2	1	0	0	0	0	0	0	0
V. parahaemolyticus 1682	1	2	1	2	0	0	1	0	11	0	0	0	4	1	2	8	0	0	0	0	0	0	0	0	0	0	1	0	0	0	0	0	0	0	0	1	0	0	0	0	2	1	0	0	0	0	0	0	0
V. parahaemolyticus ATCC 17802	1	2	1	2	0	0	1	0	10	0	0	0	4	1	2	8	0	0	0	0	0	0	0	0	0	0	1	0	0	0	0	0	0	0	0	1	0	0	0	0	2	1	0	0	0	0	0	0	0
V. parahaemolyticus BB22OP	1	2	0	2	0	0	1	0	11	0	0	0	4	1	2	8	0	0	0	0	0	0	0	0	0	0	1	0	0	0	0	0	0	0	0	1	0	0	0	0	2	1	0	0	0	0	0	0	0
V. parahaemolyticus CHN25	1	2	1	2	1	1	1	0	11	0	0	0	4	1	2	9	0	0	0	0	0	0	0	0	0	0	1	0	0	0	1	0	0	0	2	1	0	0	0	0	2	1	0	0	0	0	0	0	0
V. parahaemolyticus FDAARGOS_191	1	2	1	2	1	0	1	0	11	0	0	0	4	1	2	8	0	0	0	0	0	0	0	0	0	0	1	0	0	0	0	0	0	0	0	1	0	0	0	0	2	1	0	0	0	0	0	0	0
V. parahaemolyticus FORC_004	1	2	1	2	1	0	1	0	11	0	0	0	4	1	2	9	0	0	0	0	0	0	0	0	0	0	1	0	0	0	0	0	0	0	0	1	0	0	0	0	2	1	0	0	0	0	0	0	0
V. parahaemolyticus FORC_006	1	2	1	2	0	1	1	0	11	0	0	0	4	1	2	8	0	0	0	0	0	0	0	0	0	0	1	0	0	0	0	0	0	0	0	1	0	0	0	0	2	1	0	0	0	0	0	0	0
V. parahaemolyticus FORC_008	1	2	1	2	0	0	1	0	11	0	0	0	4	1	2	8	0	0	0	0	0	0	0	0	0	0	1	0	0	0	0	1	0	0	0	1	0	0	0	0	2	1	0	0	0	0	0	0	0
V. parahaemolyticus FORC_014	1	2	1	2	0	1	1	0	11	0	0	0	4	1	2	8	0	0	0	0	0	0	0	0	0	0	1	0	0	0	0	0	0	0	0	1	0	0	0	0	2	1	0	0	0	0	0	0	0
V. parahaemolyticus FORC_018	1	2	1	2	0	0	1	0	11	0	0	0	4	1	2	8	0	0	0	0	0	0	0	0	0	0	1	0	0	0	0	1	0	0	0	1	0	0	0	0	2	1	0	0	0	0	0	0	0
V. parahaemolyticus FORC_022	1	2	1	2	0	0	1	0	11	0	0	0	4	2	2	9	0	0	0	0	0	0	0	0	0	0	1	0	0	0	0	0	0	0	0	1	0	0	0	0	2	1	0	0	0	0	0	1	0
V. parahaemolyticus FORC_023	2	2	1	2	1	1	1	0	11	0	0	0	4	1	2	8	0	0	0	0	0	0	0	0	0	0	1	0	0	0	0	0	0	0	0	1	0	0	0	0	2	1	1	0	0	0	0	0	0
V. parahaemolyticus MAVP-Q	0	1	1	1	0	1	1	0	3	0	0	0	1	1	2	7	0	0	0	0	0	0	0	0	0	0	1	0	0	0	0	0	0	0	0	0	0	0	0	0	2	0	0	0	0	0	0	0	0
V. parahaemolyticus O1:K33 str. CDC_K4557	1	2	1	2	1	0	1	0	11	0	0	0	4	1	2	8	0	0	0	0	0	0	0	0	0	0	1	0	0	0	0	0	0	0	0	1	0	0	0	0	2	1	0	0	0	0	0	0	0
V. parahaemolyticus O1:Kuk str. FDA_R31	1	2	1	2	1	1	1	0	11	0	0	0	4	1	2	8	0	0	0	0	0	0	0	0	0	0	1	0	0	0	0	0	0	0	0	1	0	0	0	0	2	1	0	0	0	0	0	0	0
V. parahaemolyticus RIMD 2210633 O3:K6	1	2	1	2	1	0	1	0	11	0	0	0	4	1	2	8	0	0	0	0	0	0	0	0	0	0	1	0	0	0	0	0	0	0	0	1	0	0	0	0	2	1	0	0	0	0	0	0	0
V. parahaemolyticus ST631	1	1	0	1	0	0	0	0	8	0	0	0	3	0	0	1	0	0	0	0	0	0	0	0	0	0	0	0	0	0	0	0	0	0	0	1	0	0	0	0	0	1	0	0	0	0	0	0	0
V. parahaemolyticus UCM-V493	1	2	1	2	0	1	1	0	11	0	0	0	4	1	2	10	0	0	0	0	0	0	0	0	0	0	1	0	0	0	0	0	0	0	0	1	0	0	0	0	2	1	0	0	0	0	0	0	0
V. scophthalmi VS-05	1	1	1	2	0	1	1	0	6	0	1	0	4	0	2	10	1	0	0	0	1	0	1	1	0	0	1	0	1	0	0	0	0	0	0	0	0	0	0	0	3	1	0	0	0	0	0	0	0
V. scophthalmi VS-12	1	1	1	2	0	2	1	0	6	0	1	0	3	0	2	9	0	0	0	0	0	0	0	3	0	0	1	0	1	0	0	0	0	0	0	0	0	0	0	0	3	2	0	0	0	0	0	0	0
V. sp. EJY3	3	3	3	2	0	0	1	0	9	0	0	0	2	1	2	6	0	0	0	0	1	0	0	3	1	0	5	0	1	0	0	1	4	0	0	0	0	1	0	0	1	1	0	0	0	0	0	1	0
V. tasmaniensis LGP32	2	0	1	0	0	0	1	0	10	0	0	0	2	1	3	6	0	0	0	0	0	0	0	0	0	0	0	0	1	0	0	0	0	0	0	0	0	0	0	0	2	1	0	0	0	0	0	0	0
V. tubiashii ATCC 19109	2	2	2	1	0	0	1	0	12	0	0	0	2	1	3	9	0	0	0	0	0	0	0	1	0	0	1	0	1	0	0	0	0	0	0	1	0	0	0	0	2	1	0	0	0	0	0	0	0
V. vulnificus 93U204	1	2	2	2	1	0	1	0	11	0	1	1	5	1	3	5	0	0	0	0	0	0	0	0	0	0	2	0	0	0	0	0	0	0	0	1	0	0	0	0	2	1	0	0	0	0	0	1	0
V. vulnificus ATL 6-1306	1	3	2	2	0	0	1	0	11	0	1	1	5	1	3	5	0	0	0	0	0	0	0	0	0	0	2	0	0	0	0	0	0	0	0	1	0	0	0	0	2	1	0	0	0	0	0	1	0
V. vulnificus CMCP6	1	3	2	2	0	0	1	0	11	0	1	1	5	1	3	5	0	0	0	0	0	0	0	0	0	0	2	0	0	0	0	0	0	0	0	1	0	0	0	0	2	1	0	0	0	0	0	1	0
V. vulnificus FORC_009	1	3	2	2	0	0	1	0	14	0	2	1	5	1	3	5	0	0	0	0	0	0	0	0	0	0	2	0	0	0	0	0	0	0	0	1	0	0	0	0	2	1	0	0	0	0	0	0	0
V. vulnificus FORC_016	1	3	2	2	0	0	1	0	14	0	2	1	5	1	3	5	0	0	0	0	0	0	0	0	0	0	2	0	0	0	0	0	0	0	0	1	0	0	0	0	2	1	0	0	0	0	0	0	0
V. vulnificus FORC_017	1	3	2	2	0	0	1	0	11	0	1	1	5	1	3	7	0	0	0	0	0	0	0	0	0	0	2	0	0	0	0	0	0	0	0	1	0	0	0	0	2	1	0	0	0	0	0	1	0
V. vulnificus FORC_036	1	3	2	2	0	0	1	0	11	0	1	1	5	1	3	7	0	0	0	0	0	0	0	0	0	0	2	0	0	0	0	0	0	0	0	1	0	0	0	0	2	1	0	0	0	0	0	1	0
V. vulnificus MO6-24/O	1	3	2	2	0	0	1	0	11	0	1	1	5	1	3	5	0	0	0	0	0	0	0	0	0	0	2	0	0	0	0	0	0	0	0	1	0	0	0	0	2	1	0	0	0	0	0	1	0
V. vulnificus YJ016	1	3	2	2	0	0	1	0	12	0	1	1	6	1	3	6	0	0	0	0	0	0	0	0	0	0	2	0	1	0	0	0	1	0	0	1	0	0	0	0	2	1	0	0	0	0	0	1	0
Average number of sequences per CAZy or sulfatase family in Vibrio genomes	1.23622	1.47244	1.62205	1.10236	0.125984	0.19685	1.18898	0.00787402	9.01575	0	0.149606	0.0787402	4.07874	1.22047	2.26772	6.11811	0.23622	0	0	0	0.0551181	0.00787402	0.0393701	0.826772	0.456693	0	1.28346	0	0.173228	0.00787402	0.0314961	0.0866142	0.0393701	0	0.0551181	0.362205	0	0.0472441	0	0.023622	1.9685	1	0.015748	0	0	0	0	0.173228	0
Minimum number of sequences per CAZy or sulfatase family in Vibrio genomes	0	0	0	0	0	0	0	0	3	0	0	0	0	0	0	1	0	0	0	0	0	0	0	0	0	0	0	0	0	0	0	0	0	0	0	0	0	0	0	0	0	0	0	0	0	0	0	0	0
Maximum number of sequences per CAZy or sulfatase family in Vibrio genomes	5	3	8	3	2	2	2	1	14	0	3	1	8	3	4	14	2	0	0	0	2	1	2	4	3	0	5	0	2	1	1	3	4	0	2	2	0	1	0	1	3	2	1	0	0	0	0	2	0
Number of Vibrio genomes containing a given CAZyme or sulfatase family	125	119	125	90	13	24	126	1	127	0	15	10	126	123	126	127	27	0	0	0	6	1	4	87	30	0	116	0	19	1	4	9	2	0	4	43	0	6	0	3	126	125	2	0	0	0	0	20	0
B. Mycoplasma genomes	CAZymes
	Glycoside hydrolases
CAZyme and sulfatase families in Mycoplasma genomes	GH1	GH2	GH3	GH4	GH5	GH8	GH9	GH10	GH13	GH15	GH16	GH17	GH18	GH19	GH20	GH23	GH24	GH26	GH27	GH28	GH29	GH30	GH31	GH32	GH33	GH35	GH36	GH37	GH38	GH39	GH42	GH43	GH50	GH51	GH53	GH63	GH64	GH65	GH67	GH68	GH73	GH77	GH78	GH81	GH82	GH84	GH86	GH88	GH89
M. agalactiae PG2	0	0	0	0	0	0	0	0	0	0	0	0	0	0	0	0	0	0	0	0	0	0	0	0	0	0	0	0	0	0	0	0	0	0	0	0	0	0	0	0	0	0	0	0	0	0	0	0	0
M. amphoriforme A39	0	0	0	0	0	0	5	0	0	0	0	0	0	0	0	0	0	0	0	0	0	0	0	0	0	0	0	0	0	0	0	0	0	0	0	1	0	0	0	0	0	0	0	0	0	0	0	0	0
M. bovigenitalium HAZ596	0	0	0	0	0	0	0	0	0	0	0	0	0	0	0	0	0	0	0	0	0	0	0	0	0	0	0	0	0	0	0	0	0	0	0	0	0	0	0	0	0	0	0	0	0	0	0	0	0
M. bovis HB0801-P115	0	0	0	0	0	0	0	0	0	0	0	0	0	0	0	0	0	0	0	0	0	0	0	0	0	0	0	0	0	0	0	0	0	0	0	0	0	0	0	0	0	0	0	0	0	0	0	0	0
M. bovis HB0801-P180	0	0	0	0	0	0	0	0	0	0	0	0	0	0	0	0	0	0	0	0	0	0	0	0	0	0	0	0	0	0	0	0	0	0	0	0	0	0	0	0	0	0	0	0	0	0	0	0	0
M. bovis Hubei-1	0	0	0	0	0	0	0	0	0	0	0	0	0	0	0	0	0	0	0	0	0	0	0	0	0	0	0	0	0	0	0	0	0	0	0	0	0	0	0	0	0	0	0	0	0	0	0	0	0
M. bovis PG45	0	0	0	0	0	0	0	0	0	0	0	0	0	0	0	0	0	0	0	0	0	0	0	0	0	0	0	0	0	0	0	0	0	0	0	0	0	0	0	0	0	0	0	0	0	0	0	0	0
M. canis LV	0	0	0	0	0	0	4	0	0	0	0	0	0	1	0	0	0	0	0	0	0	0	0	0	0	0	0	0	0	0	0	0	0	0	0	1	0	0	0	0	0	2	0	0	0	0	0	0	0
M. canis PG 14	0	0	0	0	0	0	4	0	0	0	0	0	0	1	0	0	0	0	0	0	0	0	0	1	0	0	0	0	0	0	0	0	0	0	0	1	0	0	0	0	0	2	0	0	0	0	0	0	0
M. capricolum subsp. capricolum ATCC 27343	0	0	0	0	0	0	1	0	0	0	0	0	0	0	0	0	0	0	0	0	0	1	0	0	0	0	0	0	0	0	0	0	0	0	0	1	0	0	0	0	0	0	0	0	0	0	0	0	0
M. capricolum subsp. capripneumoniae 87001	0	0	0	0	0	0	4	0	0	0	0	0	0	0	0	0	0	0	0	0	0	1	0	0	0	0	0	0	0	0	0	0	0	0	0	1	0	0	0	0	0	0	0	0	0	0	0	0	0
M. capricolum subsp. capripneumoniae 9231-Abomsa	0	0	0	0	0	0	2	0	0	0	0	0	0	0	0	0	0	0	0	0	0	1	0	0	0	0	0	0	0	0	0	0	0	0	0	0	0	0	0	0	0	0	0	0	0	0	0	0	0
M. capricolum subsp. capripneumoniae F38	0	0	0	0	0	0	4	0	0	0	0	0	0	0	0	0	0	0	0	0	0	1	0	0	0	0	0	0	0	0	0	0	0	0	0	1	0	0	0	0	0	0	0	0	0	0	0	0	0
M. capricolum subsp. capripneumoniae ILRI181	0	0	0	0	0	0	4	0	0	0	0	0	0	0	0	0	0	0	0	0	0	1	0	0	0	0	0	0	0	0	0	0	0	0	0	1	0	0	0	0	0	0	0	0	0	0	0	0	0
M. capricolum subsp. capripneumoniae M1601	0	0	0	0	0	0	2	0	0	0	0	0	0	0	0	0	0	0	0	0	0	1	0	0	0	0	0	0	0	0	0	0	0	0	0	0	0	0	0	0	0	0	0	0	0	0	0	0	0
M. conjunctivae HRC/581T (NCTC10147)	0	0	0	0	0	0	0	0	0	0	0	0	0	0	0	0	0	0	0	0	0	0	0	0	0	0	0	0	0	0	0	0	0	0	0	0	0	0	0	0	0	0	0	0	0	0	0	0	0
M. crocodyli MP145	0	0	0	0	0	0	3	0	0	0	0	0	0	2	0	0	0	0	0	0	0	0	0	0	0	0	0	0	0	0	0	0	0	0	0	1	0	0	0	0	0	1	0	0	0	1	0	0	0
M. cynos C142	0	1	0	0	0	0	4	0	0	0	0	0	0	3	0	0	0	0	0	0	0	0	0	2	0	0	0	0	0	0	0	0	0	0	0	1	0	0	0	0	0	1	0	0	0	0	0	0	0
M. fermentans JER	1	0	0	0	0	0	5	0	0	0	0	0	0	0	0	0	0	0	0	0	0	0	0	0	0	0	0	0	0	0	0	0	0	0	0	1	0	0	0	0	0	0	0	0	0	1	0	0	0
M. fermentans M64	0	0	0	0	0	0	4	0	0	0	0	0	0	0	0	0	0	0	0	0	0	0	0	0	0	0	0	0	0	0	0	0	0	0	0	1	0	0	0	0	0	0	0	0	0	1	0	0	0
M. gallinaceum B2096 8B	0	0	0	0	0	0	4	0	0	0	0	0	0	0	0	0	0	0	0	0	0	0	1	0	0	0	0	0	0	0	0	0	0	0	0	1	0	0	0	0	0	0	0	0	0	0	0	0	0
M. gallisepticum CA06_2006.052-5-2P	0	0	0	0	0	0	0	0	0	0	0	0	0	0	0	0	0	0	0	0	0	0	0	1	0	0	0	0	0	0	0	0	0	0	0	1	0	0	0	0	0	0	0	0	0	0	0	0	0
M. gallisepticum NC06_2006.080-5-2P	0	0	0	0	0	0	0	0	0	0	0	0	0	0	0	0	0	0	0	0	0	0	0	1	0	0	0	0	0	0	0	0	0	0	0	1	0	0	0	0	0	0	0	0	0	0	0	0	0
M. gallisepticum NC08_2008.031-4-3P	0	0	0	0	0	0	0	0	0	0	0	0	0	0	0	0	0	0	0	0	0	0	0	1	0	0	0	0	0	0	0	0	0	0	0	1	0	0	0	0	0	0	0	0	0	0	0	0	0
M. gallisepticum NC95_13295-2-2P	0	0	0	0	0	0	0	0	0	0	0	0	0	0	0	0	0	0	0	0	0	0	0	1	0	0	0	0	0	0	0	0	0	0	0	1	0	0	0	0	0	0	0	0	0	0	0	0	0
M. gallisepticum NC96_1596-4-2P	0	0	0	0	0	0	0	0	0	0	0	0	0	0	0	0	0	0	0	0	0	0	0	1	0	0	0	0	0	0	0	0	0	0	0	1	0	0	0	0	0	0	0	0	0	0	0	0	0
M. gallisepticum NY01_2001.047-5-1P	0	0	0	0	0	0	0	0	0	0	0	0	0	0	0	0	0	0	0	0	0	0	0	1	0	0	0	0	0	0	0	0	0	0	0	1	0	0	0	0	0	0	0	0	0	0	0	0	0
M. gallisepticum S6	0	0	0	0	0	0	0	0	0	0	0	0	0	0	0	0	0	0	0	0	0	0	0	1	0	0	0	0	0	0	0	0	0	0	0	1	0	0	0	0	0	0	0	0	0	0	0	0	0
M. gallisepticum str. F	0	0	0	0	0	0	4	0	0	0	0	0	0	0	0	0	0	0	0	0	0	0	0	1	0	0	0	0	0	0	0	0	0	0	0	1	0	0	0	0	0	0	0	0	0	0	0	0	0
M. gallisepticum str. R	0	0	0	0	0	0	0	0	0	0	0	0	0	0	0	0	0	0	0	0	0	0	0	1	0	0	0	0	0	0	0	0	0	0	0	1	0	0	0	0	0	0	0	0	0	0	0	0	0
M. gallisepticum str. R(high)	0	0	0	0	0	0	0	0	0	0	0	0	0	0	0	0	0	0	0	0	0	0	0	1	0	0	0	0	0	0	0	0	0	0	0	1	0	0	0	0	0	0	0	0	0	0	0	0	0
M. gallisepticum VA94_7994-1-7P	0	0	0	0	0	0	0	0	0	0	0	0	0	0	0	0	0	0	0	0	0	0	0	1	0	0	0	0	0	0	0	0	0	0	0	1	0	0	0	0	0	0	0	0	0	0	0	0	0
M. gallisepticum WI01_2001.043-13-2P	0	0	0	0	0	0	0	0	0	0	0	0	0	0	0	0	0	0	0	0	0	0	0	1	0	0	0	0	0	0	0	0	0	0	0	1	0	0	0	0	0	0	0	0	0	0	0	0	0
M. genitalium G37	0	0	0	0	0	0	0	0	0	0	0	0	0	0	0	0	0	0	0	0	0	0	0	0	0	0	0	0	0	0	0	0	0	0	0	0	0	0	0	0	0	0	0	0	0	0	0	0	0
M. genitalium M2288	0	0	0	0	0	0	0	0	0	0	0	0	0	0	0	0	0	0	0	0	0	0	0	0	0	0	0	0	0	0	0	0	0	0	0	0	0	0	0	0	0	0	0	0	0	0	0	0	0
M. genitalium M2321	0	0	0	0	0	0	0	0	0	0	0	0	0	0	0	0	0	0	0	0	0	0	0	0	0	0	0	0	0	0	0	0	0	0	0	0	0	0	0	0	0	0	0	0	0	0	0	0	0
M. genitalium M6282	0	0	0	0	0	0	0	0	0	0	0	0	0	0	0	0	0	0	0	0	0	0	0	0	0	0	0	0	0	0	0	0	0	0	0	0	0	0	0	0	0	0	0	0	0	0	0	0	0
M. genitalium M6320	0	0	0	0	0	0	0	0	0	0	0	0	0	0	0	0	0	0	0	0	0	0	0	0	0	0	0	0	0	0	0	0	0	0	0	0	0	0	0	0	0	0	0	0	0	0	0	0	0
M. hominis ATCC 23114 NO CAZymes	0	0	0	0	0	0	0	0	0	0	0	0	0	0	0	0	0	0	0	0	0	0	0	0	0	0	0	0	0	0	0	0	0	0	0	0	0	0	0	0	0	0	0	0	0	0	0	0	0
M. hominis Sprott	0	0	0	0	0	0	0	0	0	0	0	0	0	0	1	0	0	0	0	0	0	0	0	0	0	0	0	0	0	0	0	0	0	0	0	0	0	0	0	0	0	0	0	0	0	0	0	0	0
M. hyopneumoniae 168	0	0	0	0	0	0	1	0	0	0	0	0	0	0	0	0	0	0	0	0	0	0	0	0	0	0	0	0	0	0	0	0	0	0	0	0	0	0	0	0	0	0	0	0	0	0	0	0	0
M. hyopneumoniae 232	0	0	0	0	0	0	1	0	0	0	0	0	0	0	0	0	0	0	0	0	0	0	0	0	0	0	0	0	0	0	0	0	0	0	0	0	0	0	0	0	0	0	0	0	0	0	0	0	0
M. hyopneumoniae 7448	0	0	0	0	0	0	1	0	0	0	0	0	0	0	0	0	0	0	0	0	0	0	0	0	0	0	0	0	0	0	0	0	0	0	0	0	0	0	0	0	0	0	0	0	0	0	0	0	0
M. hyopneumoniae J	0	0	0	0	0	0	1	0	0	0	0	0	0	0	0	0	0	0	0	0	0	0	0	0	0	0	0	0	0	0	0	0	0	0	0	0	0	0	0	0	0	0	0	0	0	0	0	0	0
M. hyorhinis DBS 1050	0	0	0	0	0	0	3	0	0	0	0	0	0	0	0	0	0	0	0	0	0	0	0	1	0	0	0	0	0	0	0	0	0	0	0	1	0	0	0	0	0	0	0	0	0	0	0	0	0
M. hyorhinis GDL-1	0	0	0	0	0	0	3	0	0	0	0	0	0	0	0	0	0	0	0	0	0	0	0	0	0	0	0	0	0	0	0	0	0	0	0	1	0	0	0	0	0	0	0	0	0	0	0	0	0
M. hyorhinis HUB-1	0	0	0	0	0	0	3	0	0	0	0	0	0	0	0	0	0	0	0	0	0	0	0	0	0	0	0	0	0	0	0	0	0	0	0	1	0	0	0	0	0	0	0	0	0	0	0	0	0
M. hyorhinis MDBK-IPV	0	0	0	0	0	0	3	0	0	0	0	0	0	0	0	0	0	0	0	0	0	0	0	1	0	0	0	0	0	0	0	0	0	0	0	1	0	0	0	0	0	0	0	0	0	0	0	0	0
M. hyorhinis SK76	0	0	0	0	0	0	3	0	0	0	0	0	0	0	0	0	0	0	0	0	0	0	0	0	0	0	0	0	0	0	0	0	0	0	0	1	0	0	0	0	0	0	0	0	0	0	0	0	0
M. leachii 99/014/6	1	0	0	0	0	0	4	0	0	0	0	0	0	0	0	0	0	0	0	0	0	1	0	0	1	0	0	0	0	0	0	0	0	0	0	1	0	0	0	0	0	0	0	0	0	0	0	0	0
M. leachii PG50	1	0	0	0	0	0	4	0	0	0	0	0	0	0	0	0	0	0	0	0	0	1	0	0	1	0	0	0	0	0	0	0	0	0	0	1	0	0	0	0	0	0	0	0	0	0	0	0	0
M. mobile 163K	0	0	0	0	0	0	4	0	0	0	0	0	0	0	0	0	0	0	0	0	0	0	1	0	0	0	0	0	0	0	0	0	0	0	0	1	0	0	0	0	0	0	0	0	0	0	0	0	0
M. mycoides subsp. capri LC str. 95010	1	0	0	0	0	0	4	0	0	0	0	0	0	0	0	0	0	0	0	0	0	1	0	0	1	0	0	0	0	0	0	0	0	0	0	1	0	0	0	0	0	0	0	0	0	0	0	0	0
M. mycoides subsp. capri str. GM12	1	0	0	0	0	0	5	0	0	0	0	0	0	0	0	0	0	0	0	0	0	1	0	0	1	0	0	0	0	0	0	0	0	0	0	1	0	0	0	0	0	0	0	0	0	0	0	0	0
M. mycoides subsp. mycoides Ben1	1	0	0	0	0	0	1	0	0	0	0	0	0	0	0	0	0	0	0	0	0	1	0	0	1	0	0	0	0	0	0	0	0	0	0	0	0	0	0	0	0	0	0	0	0	0	0	0	0
M. mycoides subsp. mycoides Ben181	1	0	0	0	0	0	1	0	0	0	0	0	0	0	0	0	0	0	0	0	0	1	0	0	1	0	0	0	0	0	0	0	0	0	0	0	0	0	0	0	0	0	0	0	0	0	0	0	0
M. mycoides subsp. mycoides Ben326	2	0	0	0	0	0	1	0	0	0	0	0	0	0	0	0	0	0	0	0	0	1	0	0	2	0	0	0	0	0	0	0	0	0	0	0	0	0	0	0	0	0	0	0	0	0	0	0	0
M. mycoides subsp. mycoides Ben468	1	0	0	0	0	0	1	0	0	0	0	0	0	0	0	0	0	0	0	0	0	1	0	0	1	0	0	0	0	0	0	0	0	0	0	0	0	0	0	0	0	0	0	0	0	0	0	0	0
M. mycoides subsp. mycoides Ben50	1	0	0	0	0	0	1	0	0	0	0	0	0	0	0	0	0	0	0	0	0	1	0	0	1	0	0	0	0	0	0	0	0	0	0	0	0	0	0	0	0	0	0	0	0	0	0	0	0
M. mycoides subsp. mycoides izsam_mm5713	1	0	0	0	0	0	1	0	0	0	0	0	0	0	0	0	0	0	0	0	0	1	0	0	1	0	0	0	0	0	0	0	0	0	0	0	0	0	0	0	0	0	0	0	0	0	0	0	0
M. mycoides subsp. mycoides SC PG1	1	0	0	0	0	0	1	0	0	0	0	0	0	0	0	0	0	0	0	0	0	1	0	0	1	0	0	0	0	0	0	0	0	0	0	0	0	0	0	0	0	0	0	0	0	0	0	0	0
M. mycoides subsp. mycoides SC str. Gladysdale	1	0	0	0	0	0	1	0	0	0	0	0	0	0	0	0	0	0	0	0	0	1	0	0	1	0	0	0	0	0	0	0	0	0	0	0	0	0	0	0	0	0	0	0	0	0	0	0	0
M. mycoides subsp. mycoides T1/44	1	0	0	0	0	0	1	0	0	0	0	0	0	0	0	0	0	0	0	0	0	1	0	0	1	0	0	0	0	0	0	0	0	0	0	0	0	0	0	0	0	0	0	0	0	0	0	0	0
M. penetrans HF-2	2	0	0	0	0	0	0	0	0	0	0	0	0	0	0	0	0	0	0	0	0	0	1	0	0	0	0	0	0	0	0	0	1	0	0	0	0	0	0	0	0	0	0	0	0	0	0	0	0
M. pneumoniae 1006	0	0	0	0	0	0	0	0	0	0	0	0	0	0	0	0	0	0	0	0	0	0	0	0	0	0	0	0	0	0	0	0	0	0	0	0	0	0	0	0	0	0	0	0	0	0	0	0	0
M. pneumoniae 1134	0	0	0	0	0	0	0	0	0	0	0	0	0	0	0	0	0	0	0	0	0	0	0	0	0	0	0	0	0	0	0	0	0	0	0	0	0	0	0	0	0	0	0	0	0	0	0	0	0
M. pneumoniae 1801	0	0	0	0	0	0	0	0	0	0	0	0	0	0	0	0	0	0	0	0	0	0	0	0	0	0	0	0	0	0	0	0	0	0	0	0	0	0	0	0	0	0	0	0	0	0	0	0	0
M. pneumoniae 19294	0	0	0	0	0	0	0	0	0	0	0	0	0	0	0	0	0	0	0	0	0	0	0	0	0	0	0	0	0	0	0	0	0	0	0	0	0	0	0	0	0	0	0	0	0	0	0	0	0
M. pneumoniae 309	0	0	0	0	0	0	0	0	0	0	0	0	0	0	0	0	0	0	0	0	0	0	0	0	0	0	0	0	0	0	0	0	0	0	0	0	0	0	0	0	0	0	0	0	0	0	0	0	0
M. pneumoniae 39443	0	0	0	0	0	0	0	0	0	0	0	0	0	0	0	0	0	0	0	0	0	0	0	0	0	0	0	0	0	0	0	0	0	0	0	0	0	0	0	0	0	0	0	0	0	0	0	0	0
M. pneumoniae 51494	0	0	0	0	0	0	0	0	0	0	0	0	0	0	0	0	0	0	0	0	0	0	0	0	0	0	0	0	0	0	0	0	0	0	0	0	0	0	0	0	0	0	0	0	0	0	0	0	0
M. pneumoniae 519	0	0	0	0	0	0	0	0	0	0	0	0	0	0	0	0	0	0	0	0	0	0	0	0	0	0	0	0	0	0	0	0	0	0	0	0	0	0	0	0	0	0	0	0	0	0	0	0	0
M. pneumoniae 54089	0	0	0	0	0	0	0	0	0	0	0	0	0	0	0	0	0	0	0	0	0	0	0	0	0	0	0	0	0	0	0	0	0	0	0	0	0	0	0	0	0	0	0	0	0	0	0	0	0
M. pneumoniae 54524	0	0	0	0	0	0	0	0	0	0	0	0	0	0	0	0	0	0	0	0	0	0	0	0	0	0	0	0	0	0	0	0	0	0	0	0	0	0	0	0	0	0	0	0	0	0	0	0	0
M. pneumoniae 549	0	0	0	0	0	0	0	0	0	0	0	0	0	0	0	0	0	0	0	0	0	0	0	0	0	0	0	0	0	0	0	0	0	0	0	0	0	0	0	0	0	0	0	0	0	0	0	0	0
M. pneumoniae 685	0	0	0	0	0	0	0	0	0	0	0	0	0	0	0	0	0	0	0	0	0	0	0	0	0	0	0	0	0	0	0	0	0	0	0	0	0	0	0	0	0	0	0	0	0	0	0	0	0
M. pneumoniae 85084	0	0	0	0	0	0	0	0	0	0	0	0	0	0	0	0	0	0	0	0	0	0	0	0	0	0	0	0	0	0	0	0	0	0	0	0	0	0	0	0	0	0	0	0	0	0	0	0	0
M. pneumoniae 85138	0	0	0	0	0	0	0	0	0	0	0	0	0	0	0	0	0	0	0	0	0	0	0	0	0	0	0	0	0	0	0	0	0	0	0	0	0	0	0	0	0	0	0	0	0	0	0	0	0
M. pneumoniae CO103	0	0	0	0	0	0	0	0	0	0	0	0	0	0	0	0	0	0	0	0	0	0	0	0	0	0	0	0	0	0	0	0	0	0	0	0	0	0	0	0	0	0	0	0	0	0	0	0	0
M. pneumoniae CO3	0	0	0	0	0	0	0	0	0	0	0	0	0	0	0	0	0	0	0	0	0	0	0	0	0	0	0	0	0	0	0	0	0	0	0	0	0	0	0	0	0	0	0	0	0	0	0	0	0
M. pneumoniae E16	0	0	0	0	0	0	0	0	0	0	0	0	0	0	0	0	0	0	0	0	0	0	0	0	0	0	0	0	0	0	0	0	0	0	0	0	0	0	0	0	0	0	0	0	0	0	0	0	0
M. pneumoniae E57	0	0	0	0	0	0	0	0	0	0	0	0	0	0	0	0	0	0	0	0	0	0	0	0	0	0	0	0	0	0	0	0	0	0	0	0	0	0	0	0	0	0	0	0	0	0	0	0	0
M. pneumoniae FH	0	0	0	0	0	0	0	0	0	0	0	0	0	0	0	0	0	0	0	0	0	0	0	0	0	0	0	0	0	0	0	0	0	0	0	0	0	0	0	0	0	0	0	0	0	0	0	0	0
M. pneumoniae FH 2009	0	0	0	0	0	0	0	0	0	0	0	0	0	0	0	0	0	0	0	0	0	0	0	0	0	0	0	0	0	0	0	0	0	0	0	0	0	0	0	0	0	0	0	0	0	0	0	0	0
M. pneumoniae FH-tet-R	0	0	0	0	0	0	0	0	0	0	0	0	0	0	0	0	0	0	0	0	0	0	0	0	0	0	0	0	0	0	0	0	0	0	0	0	0	0	0	0	0	0	0	0	0	0	0	0	0
M. pneumoniae FL1	0	0	0	0	0	0	0	0	0	0	0	0	0	0	0	0	0	0	0	0	0	0	0	0	0	0	0	0	0	0	0	0	0	0	0	0	0	0	0	0	0	0	0	0	0	0	0	0	0
M. pneumoniae FL8	0	0	0	0	0	0	0	0	0	0	0	0	0	0	0	0	0	0	0	0	0	0	0	0	0	0	0	0	0	0	0	0	0	0	0	0	0	0	0	0	0	0	0	0	0	0	0	0	0
M. pneumoniae GA3	0	0	0	0	0	0	0	0	0	0	0	0	0	0	0	0	0	0	0	0	0	0	0	0	0	0	0	0	0	0	0	0	0	0	0	0	0	0	0	0	0	0	0	0	0	0	0	0	0
M. pneumoniae K27	0	0	0	0	0	0	0	0	0	0	0	0	0	0	0	0	0	0	0	0	0	0	0	0	0	0	0	0	0	0	0	0	0	0	0	0	0	0	0	0	0	0	0	0	0	0	0	0	0
M. pneumoniae KCH-402	0	0	0	0	0	0	0	0	0	0	0	0	0	0	0	0	0	0	0	0	0	0	0	0	0	0	0	0	0	0	0	0	0	0	0	0	0	0	0	0	0	0	0	0	0	0	0	0	0
M. pneumoniae KCH-405	0	0	0	0	0	0	0	0	0	0	0	0	0	0	0	0	0	0	0	0	0	0	0	0	0	0	0	0	0	0	0	0	0	0	0	0	0	0	0	0	0	0	0	0	0	0	0	0	0
M. pneumoniae M1139	0	0	0	0	0	0	0	0	0	0	0	0	0	0	0	0	0	0	0	0	0	0	0	0	0	0	0	0	0	0	0	0	0	0	0	0	0	0	0	0	0	0	0	0	0	0	0	0	0
M. pneumoniae M129	0	0	0	0	0	0	0	0	0	0	0	0	0	0	0	0	0	0	0	0	0	0	0	0	0	0	0	0	0	0	0	0	0	0	0	0	0	0	0	0	0	0	0	0	0	0	0	0	0
M. pneumoniae M2192	0	0	0	0	0	0	0	0	0	0	0	0	0	0	0	0	0	0	0	0	0	0	0	0	0	0	0	0	0	0	0	0	0	0	0	0	0	0	0	0	0	0	0	0	0	0	0	0	0
M. pneumoniae M2592	0	0	0	0	0	0	0	0	0	0	0	0	0	0	0	0	0	0	0	0	0	0	0	0	0	0	0	0	0	0	0	0	0	0	0	0	0	0	0	0	0	0	0	0	0	0	0	0	0
M. pneumoniae MAC	0	0	0	0	0	0	0	0	0	0	0	0	0	0	0	0	0	0	0	0	0	0	0	0	0	0	0	0	0	0	0	0	0	0	0	0	0	0	0	0	0	0	0	0	0	0	0	0	0
M. pneumoniae PI 1428	0	0	0	0	0	0	0	0	0	0	0	0	0	0	0	0	0	0	0	0	0	0	0	0	0	0	0	0	0	0	0	0	0	0	0	0	0	0	0	0	0	0	0	0	0	0	0	0	0
M. pneumoniae PO1	0	0	0	0	0	0	0	0	0	0	0	0	0	0	0	0	0	0	0	0	0	0	0	0	0	0	0	0	0	0	0	0	0	0	0	0	0	0	0	0	0	0	0	0	0	0	0	0	0
M. pneumoniae RI3	0	0	0	0	0	0	0	0	0	0	0	0	0	0	0	0	0	0	0	0	0	0	0	0	0	0	0	0	0	0	0	0	0	0	0	0	0	0	0	0	0	0	0	0	0	0	0	0	0
M. pneumoniae S12-tet-R	0	0	0	0	0	0	0	0	0	0	0	0	0	0	0	0	0	0	0	0	0	0	0	0	0	0	0	0	0	0	0	0	0	0	0	0	0	0	0	0	0	0	0	0	0	0	0	0	0
M. pneumoniae S355	0	0	0	0	0	0	0	0	0	0	0	0	0	0	0	0	0	0	0	0	0	0	0	0	0	0	0	0	0	0	0	0	0	0	0	0	0	0	0	0	0	0	0	0	0	0	0	0	0
M. pneumoniae S4-tet-R	0	0	0	0	0	0	0	0	0	0	0	0	0	0	0	0	0	0	0	0	0	0	0	0	0	0	0	0	0	0	0	0	0	0	0	0	0	0	0	0	0	0	0	0	0	0	0	0	0
M. pneumoniae S55-tet-R	0	0	0	0	0	0	0	0	0	0	0	0	0	0	0	0	0	0	0	0	0	0	0	0	0	0	0	0	0	0	0	0	0	0	0	0	0	0	0	0	0	0	0	0	0	0	0	0	0
M. pneumoniae S63-tet-R	0	0	0	0	0	0	0	0	0	0	0	0	0	0	0	0	0	0	0	0	0	0	0	0	0	0	0	0	0	0	0	0	0	0	0	0	0	0	0	0	0	0	0	0	0	0	0	0	0
M. pneumoniae S68-tet-R	0	0	0	0	0	0	0	0	0	0	0	0	0	0	0	0	0	0	0	0	0	0	0	0	0	0	0	0	0	0	0	0	0	0	0	0	0	0	0	0	0	0	0	0	0	0	0	0	0
M. pneumoniae S91-tet-R	0	0	0	0	0	0	0	0	0	0	0	0	0	0	0	0	0	0	0	0	0	0	0	0	0	0	0	0	0	0	0	0	0	0	0	0	0	0	0	0	0	0	0	0	0	0	0	0	0
M. pullorum B359_6	0	0	0	0	0	0	3	0	0	0	0	0	0	0	0	0	0	0	0	0	0	0	1	0	0	0	0	0	0	0	0	0	0	0	0	1	0	0	0	0	0	0	0	0	0	1	0	0	0
M. pulmonis UAB CTIP	0	0	0	0	0	0	4	0	0	0	0	0	0	0	0	0	0	0	0	0	0	0	0	0	0	0	0	0	0	0	0	0	0	0	0	1	0	0	0	0	0	0	0	0	0	0	0	0	0
M. putrefaciens Mput9231	0	0	0	0	0	0	0	0	0	0	0	0	0	0	0	0	0	0	0	0	0	1	0	0	0	0	0	0	0	0	0	0	0	0	0	0	0	0	0	0	0	0	0	0	0	0	0	0	0
M. sp. (ex Biomphalaria glabrata)	0	0	0	0	0	0	0	0	0	0	0	0	0	0	0	0	0	0	0	0	0	0	0	0	0	0	0	0	0	0	0	0	0	0	0	0	0	0	0	0	0	0	0	0	0	0	0	0	0
M. synoviae 53	0	0	0	0	0	0	1	0	0	0	0	0	0	0	0	0	0	0	0	0	0	0	0	1	0	0	0	0	0	0	0	0	0	0	0	1	0	0	0	0	0	0	0	0	0	0	0	0	0
Average number of sequences per CAZy or sulfatase family in Mycoplasma genomes	0.153153	0.00900901	0	0	0	0	1	0	0	0	0	0	0	0.0630631	0.00900901	0	0	0	0	0	0	0.18018	0.036036	0.162162	0.126126	0	0	0	0	0	0	0	0.00900901	0	0	0.333333	0	0	0	0	0	0.0540541	0	0	0	0.036036	0	0	0
Minimum number of sequences per CAZy or sulfatase family in Mycoplasma genomes	0	0	0	0	0	0	0	0	0	0	0	0	0	0	0	0	0	0	0	0	0	0	0	0	0	0	0	0	0	0	0	0	0	0	0	0	0	0	0	0	0	0	0	0	0	0	0	0	0
Maximum number of sequences per CAZy or sulfatase family in Mycoplasma genomes	2	1	0	0	0	0	5	0	0	0	0	0	0	3	1	0	0	0	0	0	0	1	1	2	2	0	0	0	0	0	0	0	1	0	0	1	0	0	0	0	0	2	0	0	0	1	0	0	0
Number of Mycoplasma genomes containing a given CAZyme or sulfatase family	15	1	0	0	0	0	41	0	0	0	0	0	0	4	1	0	0	0	0	0	0	20	4	17	13	0	0	0	0	0	0	0	1	0	0	37	0	0	0	0	0	4	0	0	0	4	0	0	0
C. Zobellia galactanivorans DsijT genome	CAZymes
	Glycoside hydrolases
CAZyme and sulfatase families in Z. galactanivorans genome	GH1	GH2	GH3	GH4	GH5	GH8	GH9	GH10	GH13	GH15	GH16	GH17	GH18	GH19	GH20	GH23	GH24	GH26	GH27	GH28	GH29	GH30	GH31	GH32	GH33	GH35	GH36	GH37	GH38	GH39	GH42	GH43	GH50	GH51	GH53	GH63	GH64	GH65	GH67	GH68	GH73	GH77	GH78	GH81	GH82	GH84	GH86	GH88	GH89
Zobellia galactanivorans DsijT	1	9	5	0	3	0	1	3	6	2	16	0	2	0	4	2	0	0	1	2	18	1	2	0	1	0	2	0	0	0	0	2	0	0	0	1	1	1	0	0	1	0	2	0	3	0	0	2	1
D. Polaribacter, Roseobacter and Psychromonas genomes	CAZymes
	Glycoside hydrolases
CAZyme and sulfatase families in XXX	GH1	GH2	GH3	GH4	GH5	GH8	GH9	GH10	GH13	GH15	GH16	GH17	GH18	GH19	GH20	GH23	GH24	GH26	GH27	GH28	GH29	GH30	GH31	GH32	GH33	GH35	GH36	GH37	GH38	GH39	GH42	GH43	GH50	GH51	GH53	GH63	GH64	GH65	GH67	GH68	GH73	GH77	GH78	GH81	GH82	GH84	GH86	GH88	GH89
Polaribacter reichenbachii 6Alg 8T	0	17	9	0	0	0	0	1	6	0	12	2	0	0	1	2	0	1	0	7	6	5	4	1	0	0	0	0	0	1	0	12	0	1	0	1	0	1	1	0	1	0	0	0	0	0	2	1	1
Polaribacter sp. BM10	0	6	3	0	2	0	0	0	6	0	2	1	0	0	0	2	0	0	0	0	0	3	2	0	0	0	0	0	0	0	0	0	0	0	0	0	0	1	0	0	1	0	5	0	0	0	0	0	0
Polaribacter sp. Hel1_33_78	0	3	5	0	1	0	0	0	2	0	5	2	0	0	3	3	0	2	0	0	0	4	1	0	0	0	0	0	0	0	0	0	0	0	2	0	0	0	0	0	1	0	0	1	0	0	0	1	0
Polaribacter sp. KT25b	0	5	2	0	0	0	0	0	6	0	7	2	0	0	1	2	0	1	0	0	5	3	2	0	0	0	2	0	0	0	0	2	0	1	1	1	0	1	0	0	1	0	0	1	2	0	0	0	0
Polaribacter sp. MED152	0	0	1	0	1	0	0	0	8	0	1	1	0	0	2	2	0	0	0	0	0	2	2	0	0	0	0	1	0	0	0	0	0	0	1	0	0	2	0	0	1	0	0	1	0	0	0	0	0
Polaribacter vadi	1	4	5	0	3	0	1	4	7	0	5	3	0	0	3	2	0	4	1	4	0	2	3	2	1	1	0	0	0	0	0	4	0	0	2	0	0	1	1	0	1	0	3	1	0	0	0	0	0
Average number of sequences per CAZy or sulfatase family in Polaribacter genomes	0.166667	5.83333	4.16667	0	1.16667	0	0.166667	0.833333	5.83333	0	5.33333	1.83333	0	0	1.66667	2.16667	0	1.33333	0.166667	1.83333	1.83333	3.16667	2.33333	0.5	0.166667	0.166667	0.333333	0.166667	0	0.166667	0	3	0	0.333333	1	0.333333	0	1	0.333333	0	1	0	1.33333	0.666667	0.333333	0	0.333333	0.333333	0.166667
Minimum number of sequences per CAZy or sulfatase family in Polaribacter genomes	0	0	1	0	0	0	0	0	2	0	1	1	0	0	0	2	0	0	0	0	0	2	1	0	0	0	0	0	0	0	0	0	0	0	0	0	0	0	0	0	1	0	0	0	0	0	0	0	0
Maximum number of sequences per CAZy or sulfatase family in Polaribacter genomes	1	17	9	0	3	0	1	4	8	0	12	3	0	0	3	3	0	4	1	7	6	5	4	2	1	1	2	1	0	1	0	12	0	1	2	1	0	2	1	0	1	0	5	1	2	0	2	1	1
Number of Polaribacter genomes containing a given CAZyme or sulfatase family	1	5	6	0	4	0	1	2	6	0	6	6	0	0	5	6	0	4	1	2	2	6	6	2	1	1	1	1	0	1	0	3	0	2	4	2	0	5	2	0	6	0	2	4	1	0	1	2	1
Roseobacter denitrificans OCh 114	1	0	1	0	0	0	0	0	4	0	0	0	0	0	0	6	0	0	0	0	0	0	0	0	0	0	1	0	0	0	1	0	0	0	0	0	0	0	0	0	0	1	0	0	0	0	0	0	0
Roseobacter litoralis Och 149	1	0	1	0	0	0	0	0	4	0	0	0	0	0	0	6	0	0	0	0	0	0	0	0	0	0	1	0	0	0	1	0	0	0	0	0	0	0	0	0	0	1	0	0	0	0	0	0	0
Average number of sequences per CAZy or sulfatase family in Roseobacter genomes	1	0	1	0	0	0	0	0	4	0	0	0	0	0	0	6	0	0	0	0	0	0	0	0	0	0	1	0	0	0	1	0	0	0	0	0	0	0	0	0	0	1	0	0	0	0	0	0	0
Minimum number of sequences per CAZy or sulfatase family in Roseobacter genomes	1	0	1	0	0	0	0	0	4	0	0	0	0	0	0	6	0	0	0	0	0	0	0	0	0	0	1	0	0	0	1	0	0	0	0	0	0	0	0	0	0	1	0	0	0	0	0	0	0
Maximum number of sequences per CAZy or sulfatase family in Roseobacter genomes	1	0	1	0	0	0	0	0	4	0	0	0	0	0	0	6	0	0	0	0	0	0	0	0	0	0	1	0	0	0	1	0	0	0	0	0	0	0	0	0	0	1	0	0	0	0	0	0	0
Number of Roseobacter genomes containing a given CAZyme or sulfatase family	2	0	2	0	0	0	0	0	2	0	0	0	0	0	0	2	0	0	0	0	0	0	0	0	0	0	2	0	0	0	2	0	0	0	0	0	0	0	0	0	0	2	0	0	0	0	0	0	0
Psychromonas ingrahamii 37	1	1	3	0	1	0	0	0	11	0	2	1	0	0	0	5	0	0	0	0	0	0	1	1	0	0	1	0	0	0	0	0	0	0	0	0	0	0	0	0	2	1	0	0	0	0	0	0	0
Psychromonas sp. CNPT3	0	1	1	0	0	0	0	0	0	0	0	0	0	0	0	6	0	0	0	0	0	0	0	0	0	0	0	0	0	0	0	0	0	0	0	1	0	0	0	0	2	0	0	0	0	0	0	0	0
Average number of sequences per CAZy or sulfatase family in Psychromonas genomes	0.5	1	2	0	0.5	0	0	0	5.5	0	1	0.5	0	0	0	5.5	0	0	0	0	0	0	0.5	0.5	0	0	0.5	0	0	0	0	0	0	0	0	0.5	0	0	0	0	2	0.5	0	0	0	0	0	0	0
Minimum number of sequences per CAZy or sulfatase family in Psychromonas genomes	0	1	1	0	0	0	0	0	0	0	0	0	0	0	0	5	0	0	0	0	0	0	0	0	0	0	0	0	0	0	0	0	0	0	0	0	0	0	0	0	2	0	0	0	0	0	0	0	0
Maximum number of sequences per CAZy or sulfatase family in Psychromonas genomes	1	1	3	0	1	0	0	0	11	0	2	1	0	0	0	6	0	0	0	0	0	0	1	1	0	0	1	0	0	0	0	0	0	0	0	1	0	0	0	0	2	1	0	0	0	0	0	0	0
Number of Psychromonas genomes containing a given CAZyme or sulfatase family	1	2	2	0	1	0	0	0	1	0	1	1	0	0	0	2	0	0	0	0	0	0	1	1	0	0	1	0	0	0	0	0	0	0	0	1	0	0	0	0	2	1	0	0	0	0	0	0	0
[truncated: 77 more columns]
