# Supplementary material for: Seasonal and algal diet-driven patterns of the digestive microbiota of the European abalone Haliotis tuberculata, a generalist marine herbivore
Source: Microbiome. 2018 Mar 27;6:60. doi: 10.1186/s40168-018-0430-7 (PMC5870069; doi:10.1186/s40168-018-0430-7)
Supplement: Supplementary file 5 — Table S4. Genes belonging to families of glycoside hydrolases, polysaccharide lyases, or sulfatases and genes putatively involved in the pyruvate fermentation to acetate pathway in the genomes of Psychrilyobacter atlanticus DSM19335 (A), Vibrio halioticoli NBRC 102217 (B), and Mycoplasma mobile 163 K (C), when present. Annotations include gene identifiers (locus tags), closest characterized homologs with their UniProtKB ID number when available, EC numbers, and information on their functioning. The percentage of amino-acid sequence identity is indicated in parentheses. (XLSX 66 kb) [file 40168_2018_430_MOESM5_ESM.xlsx]

## Sheet: S5-Manual annotation 3 core gen
Table S4. Genes belonging to families of glycoside hydrolases, polysaccharide lyases or sulfatases and genes putatively involved in the pyruvate fermentation to acetate pathway in the genomes of Psychrilyobacter atlanticus DSM19335 (A), Vibrio halioticoli NBRC 102217 (B) and Mycoplasma mobile 163K (C), when present. Annotations include gene identifiers (locus tags), closest characterized homologu…
A. Psychrilyobacter atlanticus DSM19335
Glycoside hydrolases (GH)
	Gene identifier	Closest characterized homologue	Refined annotation	EC number	Potential function	References
	WP_028856628.1	phospho-beta-glucosidase (50%), gb|AAB49339, Fusobacterium mortiferum, family GH1	Phospho-beta-glucosidase, family GH1	3.2.1.86	EXTRACELLULAR OLIGOSACCHARIDE HYDROLYSIS
	WP_028856175.1	phospho-beta-D-galactosidase alpha subunit (46%), gb|AAA57877, Escherichia coli str. K-12 substr. MG1655, family GH2	Beta-D-galactosidase, family GH2	3.2.1.23	EXTRACELLULAR OLIGOSACCHARIDE HYDROLYSIS
	WP_028856176.1	None- Closer to the uncharacterized lacE (33%), family GH2	Glycoside hydrolase, family GH2	3.2.1.-	EXTRACELLULAR OLIGOSACCHARIDE HYDROLYSIS
	WP_028856355.1	N-acetyl-beta-glucosaminidase (29%), gb|AAQ05801, Cellulomonas fimi, family GH3	Beta-hexosaminidase, family GH3	3.2.1.52	EXTRACELLULAR OLIGOSACCHARIDE HYDROLYSIS
	WP_051251692.1	unknown (41%), gb|AAA64351, Bacillus subtilis, family GH3	Beta-hexosaminidase, family GH3	3.2.1.52	EXTRACELLULAR OLIGOSACCHARIDE HYDROLYSIS
	WP_028855507.1	None - Closer to the uncharacterized alpha-amylase catalytic region (32%), family GH13	Alpha-amylase catalytic region, family GH13	3.2.1.1	INTRACELLULAR GLYCOGEN DEGRADATION	Ball,S.G. and Morell,M.K. (2003) From bacterial glycogen to starch: understanding the biogenesis of the plant starch granule. Annu. Rev. Plant Biol. 54: 207–33.
	WP_028856851.1	Sequence 2 from patent US 6689874(34%), gb|AAS36537, , family CBM48-GH13	CBM48-Pullulanase, family CBM48-GH13	3.2.1.41	INTRACELLULAR GLYCOGEN DEGRADATION	Ball,S.G. and Morell,M.K. (2003) From bacterial glycogen to starch: understanding the biogenesis of the plant starch granule. Annu. Rev. Plant Biol. 54: 207–33.
	WP_028857103.1	branching enzyme (53%), gb|BAA19588, Geobacillus stearothermophilus, family CBM48-GH13_9	1,4-alpha-glucan branching enzyme, family CBM48-GH13_9	2.4.1.18	GLYCOGEN SYNTHESIS	Ball,S.G. and Morell,M.K. (2003) From bacterial glycogen to starch: understanding the biogenesis of the plant starch granule. Annu. Rev. Plant Biol. 54: 207–33.
	WP_028856327.1	unnamed protein product (48%), gb|CAA37583, Bacillus cereus, family GH13_31	Oligo-1,6-glucosidase, family GH13_31	3.2.1.10	INTRACELLULAR GLYCOGEN DEGRADATION	Ball,S.G. and Morell,M.K. (2003) From bacterial glycogen to starch: understanding the biogenesis of the plant starch granule. Annu. Rev. Plant Biol. 54: 207–33.
	WP_028856354.1	Oligo-1,6-glucosidase (37%), gb|AAP10934, Bacillus cereus ATCC 14579, family GH13_31	Oligo-1,6-glucosidase, family GH13_31	3.2.1.10	INTRACELLULAR GLYCOGEN DEGRADATION	Ball,S.G. and Morell,M.K. (2003) From bacterial glycogen to starch: understanding the biogenesis of the plant starch granule. Annu. Rev. Plant Biol. 54: 207–33.
	WP_028856358.1	unnamed protein product (48%), gb|CAA37583, Bacillus cereus, family GH13_31	Oligo-1,6-glucosidase, family GH13_31	3.2.1.10	INTRACELLULAR GLYCOGEN DEGRADATION	Ball,S.G. and Morell,M.K. (2003) From bacterial glycogen to starch: understanding the biogenesis of the plant starch granule. Annu. Rev. Plant Biol. 54: 207–33.
	WP_028856663.1	unnamed protein product (52%), gb|CAA37583, Bacillus cereus, family GH13_31	Oligo-1,6-glucosidase, family GH13_31	3.2.1.10	INTRACELLULAR GLYCOGEN DEGRADATION	Ball,S.G. and Morell,M.K. (2003) From bacterial glycogen to starch: understanding the biogenesis of the plant starch granule. Annu. Rev. Plant Biol. 54: 207–33.
	WP_028856512.1	None - Closer to the uncharacterized soluble lytic transglycosylase (40%), family GH23	Peptidoglycan lytic transglycolase, family GH23	4.2.2.n1	CELL WALL RECYCLING	Blackburn,N.T. and Clarke,A.J. (2001) Identification of four families of peptidoglycan lytic transglycosylases. J. Mol. Evol. 52: 78–84.
	WP_037029366.1	None - Closer to the uncharacterized putative murein lytic transglycosylase (39%), family GH23	Peptidoglycan lytic transglycolase, family GH23	4.2.2.n1	CELL WALL RECYCLING	Blackburn,N.T. and Clarke,A.J. (2001) Identification of four families of peptidoglycan lytic transglycosylases. J. Mol. Evol. 52: 78–84.
	WP_051251774.1	morphogenesis protein (38%), gb|AAA32288, Bacillus phage phi29, family GH24	Lysozyme, family GH24	3.2.1.17
	WP_051251858.1	morphogenesis protein (41%), gb|AAA32288, Bacillus phage phi29, family GH24	Lysozyme, family GH24	3.2.1.17
	WP_028855912.1	beta-galactosidase/alpha-L-arabinopyranosidase BgaA (33%), gb|AAN05452, Clostridium cellulovorans, family GH42	Beta-galactosidase/Alpha-L-arabinopyranosidase BgaA, family GH42	3.2.1.-	EXTRACELLULAR OLIGOSACCHARIDE HYDROLYSIS
	WP_051251627.1	None - Closer to the uncharacterized glycoside hydrolase (43%), family GH73	Glycoside hydrolase, family GH73	3.2.1.-	CELL WALL RECYCLING	Inagaki,N., Iguchi,A., Yokoyama,T., Yokoi,K. ji, Ono,Y., Yamakawa,A., Taketo,A., et al. (2009) Molecular properties of the glucosaminidase AcmA from Lactococcus lactis MG1363: Mutational and biochemical analyses. Gene 447: 61–71.
	WP_028855592.1	amylomaltase (50%), gb|AAA26923, Streptococcus pneumoniae, family GH77	Amylomaltase, family GH77	2.4.1.25	INTRACELLULAR GLYCOGEN DEGRADATION	Ball,S.G. and Morell,M.K. (2003) From bacterial glycogen to starch: understanding the biogenesis of the plant starch granule. Annu. Rev. Plant Biol. 54: 207–33.
	WP_028856432.1	None - Closer to the uncharacterized putative lipoprotein (38%), family GH129	Alpha-N-acetylgalactosaminidase, family GH129	3.2.1.49
	WP_051251769.1	None - Closer to the uncharacterized glycogen debranching enzyme isoform 1 (44%), family GH133	Amylo-α-1,6-glucosidase, family GH133	3.2.1.33	INTRACELLULAR GLYCOGEN DEGRADATION	Ball,S.G. and Morell,M.K. (2003) From bacterial glycogen to starch: understanding the biogenesis of the plant starch granule. Annu. Rev. Plant Biol. 54: 207–33.
	WP_028856148.1	None - Closer to the uncharacterized glycoside hydrolase (37%), family GHnc	Glycoside hydrolase, non-classified sequence, family GHnc	3.2.-.-
	WP_051251604.1	None - Closer to the uncharacterized non-classified glycoside hydrolase (34%), family GHnc	Glycoside hydrolase, non classified sequence, family GHnc
No polysaccharide lyases were found in this genome
Sulfatases
	Gene identifier	Closest characterized homologue	Refined annotation	EC number	Potential function	References
	WP_028856164.1	None - Closer to the uncharacterized Metallo-beta-lactamase family protein (69%), family S3	Metallo-beta-lactamase family protein, family S3	3.5.2.6
	WP_028856170.1	None - Closer to the uncharacterized Metallo-beta-lactamase family protein (70%), family S3	Metallo-beta-lactamase family protein, family S3	3.5.2.6
Pyruvate fermentation to MetaCyc acetate pathway I, II, IV
	Gene identifier	Closest characterized homologue	Refined annotation	EC number	Pyruvate fermentation to acetate pathway known for bacteria	Reaction
	WP_028855915.1	Pyruvate formate-lyase (64%), sp|P09373, Escherichia coli (strain K12)	Pyruvate formate-lyase	2.3.1.54	pathway IV	1st
	WP_028855949.1	Pyruvate dehydrogenase E1 component subunit alpha pdhA (44%), sp|Q820A6, Staphylococcus aureus (strain N315)	Pyruvate dehydrogenase E1 component subunit alpha pdhA	1.2.4.1	pathway II	1st
	WP_028855950.1	Pyruvate dehydrogenase E1 component subunit beta pdhB (65%), sp|P35488, Acholeplasma laidlawii	Pyruvate dehydrogenase E1 component subunit beta pdhB	1.2.4.1	pathway II	1st
	WP_028855951.1	Dihydrolipoyllysine-residue acetyltransferase component of pyruvate dehydrogenase complex pdhC (43%), sp|P35489, Acholeplasma laidlawii	Dihydrolipoyllysine-residue acetyltransferase component of pyruvate dehydrogenase complex pdhC	2.3.1.12	pathway II	1st
	WP_028855952.1	Dihydrolipoyl dehydrogenase pdhD (38%), sp|Q8NTE1, Corynebacterium glutamicum (strain ATCC 13032 / DSM 20300 / JCM 1318 / LMG 3730 / NCIMB 10025)	Dihydrolipoyl dehydrogenase pdhD	1.8.1.4	pathway II	1st
	WP_028856397.1	Phosphate acetyltransferase (45%), sp|Q9X0L4, Thermotoga maritima (strain ATCC 43589 / MSB8 / DSM 3109 / JCM 10099)	Phosphate acetyltransferase	2.3.1.8	pathways I, II, IV	2nd
	WP_028856446.1	Pyruvate synthase (55%), sp|P94692, Desulfovibrio africanus	Pyruvate synthase	1.2.7.1	pathway I	1st
	WP_028856447.1	Acetate kinase (54%), sp|Q9WYB1, Thermotoga maritima (strain ATCC 43589 / MSB8 / DSM 3109 / JCM 10099)	Acetate kinase	2.7.2.1	pathways I, II, IV	3rd
	WP_028856448.1	Phosphate acetyltransferase (46%), sp|P39646, Bacillus subtilis (strain 168)	Phosphate acetyltransferase	2.3.1.8	pathways I, II, IV	2nd
	WP_028857425.1	Dihydrolipoyl dehydrogenase pdhD (31%), sp|P11959, Geobacillus stearothermophilus	Dihydrolipoyl dehydrogenase pdhD	1.8.1.4	pathway II	1st
B. Vibrio halioticoli NBRC 102217
Glycoside hydrolases (GH)
	Gene identifier	Closest characterized homologue	Refined annotation	EC number	Potential function	References
	WP_023404531.1	Beta N-acetyl-glucosaminidase (57.2%), gi|1787350|gb|AAC74191.1, Escherichia coli str. K-12 substr. MG1655, family GH3	Beta N-acetyl-glucosaminidase, family GH3	3.2.1.52	GLYCOPROTEIN CATABOLISM
	WP_023404992.1	Endoglucanase (59.9%), gi|9655048|gb|AAF93781.1, Vibrio cholerae O1 biovar El Tor str. N16961, family GH9	Endoglucanase, family GH9	3.2.1.4
	WP_023404404.1	1,4-alpha-glucan branching enzyme (47.7%), gi|146142|gb|AAA23872.1, Escherichia coli, family GH13-9-CBM48	1,4-alpha-glucan branching enzyme, family GH13-9-CBM48	2.4.1.18	GLYCOGEN SYNTHESIS	Ball,S.G. and Morell,M.K. (2003) From bacterial glycogen to starch: understanding the biogenesis of the plant starch granule. Annu. Rev. Plant Biol. 54: 207–33.
	WP_023405101.1	Pullulanase (42.7%), gi|12815887|gb|AAE45696.1, Sequence 4 from patent US 6087149, family GH13-11-CBM48	Pullulanase, family GH13-11-CBM48	3.2.1.-	INTRACELLULAR GLYCOGEN DEGRADATION	Ball,S.G. and Morell,M.K. (2003) From bacterial glycogen to starch: understanding the biogenesis of the plant starch granule. Annu. Rev. Plant Biol. 54: 207–33.
	WP_023404177.1	Pullulanase (44.1%), gi|149300|gb|AAA25124.1, Enterobacter aerogenes, family CBM41-CBM48-GH13-13	Pullulanase, family CBM41-CBM48-GH13-13	3.2.1.41	INTRACELLULAR GLYCOGEN DEGRADATION	Ball,S.G. and Morell,M.K. (2003) From bacterial glycogen to starch: understanding the biogenesis of the plant starch granule. Annu. Rev. Plant Biol. 54: 207–33.
	WP_023404485.1	Pullulanase (43.4%), gi|149300|gb|AAA25124.1, Enterobacter aerogenes, family CBM41-CBM48-GH13-13	Pullulanase, family CBM41-CBM48-GH13-13	3.2.1.41	INTRACELLULAR GLYCOGEN DEGRADATION	Ball,S.G. and Morell,M.K. (2003) From bacterial glycogen to starch: understanding the biogenesis of the plant starch granule. Annu. Rev. Plant Biol. 54: 207–33.
	WP_039971105.1	Glycoside hydrolase (44.7%), gi|160420052|dbj|BAF93484.1, Bacillus halodurans, family GH13-19	Glycoside hydrolase, family GH13-19
	WP_023402903.1	Cyclomaltodextrinase (38.2%), gi|85674543|dbj|BAE76183.1, Escherichia coli str. K12 substr. W3110, family CBM34-GH13-21	Cyclomaltodextrinase, family CBM34-GH13-21		INTRACELLULAR GLYCOGEN DEGRADATION	Ball,S.G. and Morell,M.K. (2003) From bacterial glycogen to starch: understanding the biogenesis of the plant starch granule. Annu. Rev. Plant Biol. 54: 207–33.
	WP_023403487.1	Alpha-amylase (45.7%), gi|141870|gb|AAA21936.1, Aeromonas hydrophila, family GH13-27	Alpha-amylase, family GH13-27	3.2.1.1
	WP_023404102.1	Chitinase (54.3%), gi|237880811|gb|ACR33067.1, Aeromonas sp. CD3, family CBM5-GH18	Chitinase, family CBM5-GH18	3.2.1.14	CHITIN-LIKE METABOLISM
	WP_023404856.1	Chitinase (52.2%), gi|117562460|gb|ABK39408.1, Aeromonas hydrophila subsp. hydrophila ATCC 7966, family CBM5-GH18	Chitinase, family CBM5-GH18	3.2.1.14	CHITIN-LIKE METABOLISM
	WP_023404952.1	Chitinase (47%), gi|89885720|dbj|BAE86996.1, Vibrio proteolyticus, family CBM5-GH19	Chitinase, family CBM5-GH19	3.2.1.14	CHITIN-LIKE METABOLISM
	WP_023402942.1	Beta-N-acetylhexosaminidase (74.2%), gi|155155|gb|AAA88682.1, Vibrio harveyi, family GH20	Beta-N-acetylhexosaminidase, family GH20	3.2.1.52	GLYCOPROTEIN CATABOLISM
	WP_023404991.1	Beta-N-acetylhexosaminidase (51.6%), gi|300193885|gb|ADJ68333.1, Vibrio harveyi, family GH20	Beta-N-acetylhexosaminidase, family GH20	3.2.1.52	GLYCOPROTEIN CATABOLISM
	WP_023403393.1	Lytic murein transglycosylase (29.9%), gi|2314753|gb|AAD08609.1, Helicobacter pylori 26695, family GH23	Lytic murein transglycosylase, family GH23	4.2.2.n1	CELL WALL RECYCLING	Blackburn,N.T. and Clarke,A.J. (2001) Identification of four families of peptidoglycan lytic transglycosylases. J. Mol. Evol. 52: 78–84.
	WP_023403849.1	Lytic murein transglycosylase (47.8%), gi|85675449|dbj|BAE76734.1, Escherichia coli str. K12 substr. W3110, family GH23	Lytic murein transglycosylase, family GH23	4.2.2.n1	CELL WALL RECYCLING	Blackburn,N.T. and Clarke,A.J. (2001) Identification of four families of peptidoglycan lytic transglycosylases. J. Mol. Evol. 52: 78–84.
	WP_023404298.1	None - Closer to transglycosylase PilT (51.7%), family GH23	Putative lytic murein transglycosylase, family GH23	4.2.2.n1	CELL WALL RECYCLING	Blackburn,N.T. and Clarke,A.J. (2001) Identification of four families of peptidoglycan lytic transglycosylases. J. Mol. Evol. 52: 78–84.
	WP_023404537.1	Lytic murein transglycosylase (33.4%), gi|147836|gb|AAA24634.1, Escherichia coli, family GH23	Lytic murein transglycosylase, family GH23	4.2.2.n1	CELL WALL RECYCLING	Blackburn,N.T. and Clarke,A.J. (2001) Identification of four families of peptidoglycan lytic transglycosylases. J. Mol. Evol. 52: 78–84.
	WP_023404542.1	Putative lytic murein transglycosylase (24.9%), gi|85675449|dbj|BAE76734.1, Escherichia coli str. K12 substr. W3110, family GH23	Putative lytic murein transglycosylase, family GH23	4.2.2.n1	CELL WALL RECYCLING	Blackburn,N.T. and Clarke,A.J. (2001) Identification of four families of peptidoglycan lytic transglycosylases. J. Mol. Evol. 52: 78–84.
	WP_023405061.1	Lytic murein transglycosylase (48.3%), gi|301159667|emb|CBW19186.1, Salmonella enterica subsp. enterica serovar Typhimurium str. SL1344, family GH23	Lytic murein transglycosylase, family GH23	4.2.2.n1	CELL WALL RECYCLING	Blackburn,N.T. and Clarke,A.J. (2001) Identification of four families of peptidoglycan lytic transglycosylases. J. Mol. Evol. 52: 78–84.
	WP_023404808.1	None - Closer to Bax protein, putative (50%), family GH73	Putative glycoside hydrolase, family GH73	3.2.1.-	CELL WALL RECYCLING	Inagaki,N., Iguchi,A., Yokoyama,T., Yokoi,K. ji, Ono,Y., Yamakawa,A., Taketo,A., et al. (2009) Molecular properties of the glucosaminidase AcmA from Lactococcus lactis MG1363: Mutational and biochemical analyses. Gene 447: 61–71.
	WP_023404405.1	4-alpha-glucanotransferase (49%), gi|15978231|emb|CAC88989.1, Yersinia pestis CO92, family GH77	4-alpha-glucanotransferase, family GH77	2.4.1.25	INTRACELLULAR GLYCOGEN DEGRADATION	Ball,S.G. and Morell,M.K. (2003) From bacterial glycogen to starch: understanding the biogenesis of the plant starch granule. Annu. Rev. Plant Biol. 54: 207–33.
	WP_039970675.1	4-alpha-glucanotransferase (39.3%), gi|15978231|emb|CAC88989.1, Yersinia pestis CO92, family GH77	4-alpha-glucanotransferase, family GH77	2.4.1.25	INTRACELLULAR GLYCOGEN DEGRADATION	Ball,S.G. and Morell,M.K. (2003) From bacterial glycogen to starch: understanding the biogenesis of the plant starch granule. Annu. Rev. Plant Biol. 54: 207–33.
	WP_023405121.1	Glycoside hydrolase (31.4%), gi|110673489|gb|ABG82476.1, Clostridium perfringens ATCC 13124, family GH88	Glycoside hydrolase, family GH88	3.2.1.-	SULFATED POLYSACCHARIDE CATABOLISM	Itoh,T., Hashimoto,W., Mikami,B., and Murata,K. (2006) Substrate recognition by unsaturated glucuronyl hydrolase from Bacillus sp. GL1. Biochem. Biophys. Res. Commun. 344: 253–262.
	WP_023403333.1	Alpha-1,2-mannosidase (36.7%), gi|29341308|gb|AAO79096.1, Bacteroides thetaiotaomicron VPI-5482, family GH92	Alpha-1,2-mannosidase, family GH92	3.2.1.-	GLYCOPROTEIN CATABOLISM
	WP_023403336.1	Alpha-1,2-mannosidase (38.3%), gi|29341308|gb|AAO79096.1, Bacteroides thetaiotaomicron VPI-5482, family GH92	Alpha-1,2-mannosidase, family GH92	3.2.1.-	GLYCOPROTEIN CATABOLISM
	WP_023403337.1	Alpha-1,2-mannosidase (37.1%), gi|29341308|gb|AAO79096.1, Bacteroides thetaiotaomicron VPI-5482, family GH92	Alpha-1,2-mannosidase, family GH92	3.2.1.-	GLYCOPROTEIN CATABOLISM
	WP_023403338.1	Alpha-1,2-mannosidase (36.8%), gi|29341308|gb|AAO79096.1, Bacteroides thetaiotaomicron VPI-5482, family GH92	Alpha-1,2-mannosidase, family GH92	3.2.1.-	GLYCOPROTEIN CATABOLISM
	WP_023405137.1	Peptidoglycan lytic transglycosylase (43.1%), gi|974447|gb|AAC45723.1, Escherichia coli, family GH102	Peptidoglycan lytic transglycosylase, family GH102	3.2.1.-	CELL WALL RECYCLING
	WP_023402646.1	Putative peptidoglycan lytic transglycosylase (37.2%), gi|9950679|gb|AAG07832.1, Pseudomonas aeruginosa PAO1, family GH103	Putative peptidoglycan lytic transglycosylase, family GH103	3.2.1.-	CELL WALL RECYCLING
	WP_023403434.1	None - Closer to beta-galactosidase (38.4%), family GHnc	Putative glycoside hydrolase not yet assigned to a family, family GHnc
Polysaccharide lyases (PL)
	Gene identifier	Closest characterized homologue	Refined annotation	EC number	Potential function	References
	WP_023402630.1	Alginate lyase (29.4%), gi|216849|dbj|BAA01182.1, Pseudomonas sp., family PL6	Alginate lyase, family PL6	4.2.2.-	SULFATED POLYSACCHARIDE CATABOLISM	Sutherland,I.W. (1995) Polysaccharide lyases. FEMS Microbiol. Rev. 16: 323–347.
	WP_023402881.1	Partial alginate lyase (26.1%), gi|216849|dbj|BAA01182.1, Pseudomonas sp., family PL6	Partial alginate lyase, family PL6	4.2.2.3	SULFATED POLYSACCHARIDE CATABOLISM	Sutherland,I.W. (1995) Polysaccharide lyases. FEMS Microbiol. Rev. 16: 323–347.
	WP_023404555.1	Alginate lyase (26.3%), gi|216849|dbj|BAA01182.1, Pseudomonas sp., family PL6	Alginate lyase, family PL6	4.2.2.3	SULFATED POLYSACCHARIDE CATABOLISM	Sutherland,I.W. (1995) Polysaccharide lyases. FEMS Microbiol. Rev. 16: 323–347.
	WP_023404647.1	Alginate lyase (29.3%), gi|216849|dbj|BAA01182.1, Pseudomonas sp., family PL6	Alginate lyase, family PL6	4.2.2.3	SULFATED POLYSACCHARIDE CATABOLISM	Sutherland,I.W. (1995) Polysaccharide lyases. FEMS Microbiol. Rev. 16: 323–347.
	WP_023403958.1	None - Closer to Alginate lyase (30.3%), family PL7	Putative alginate lyase, family PL7	4.2.2.-	SULFATED POLYSACCHARIDE CATABOLISM	Sutherland,I.W. (1995) Polysaccharide lyases. FEMS Microbiol. Rev. 16: 323–347.
	WP_023402841.1	Alginate lyase (33.7%), gi|154125156|gb|ABS59291.1, Streptomyces sp. ALG5, family PL7-3	Alginate lyase, family PL7_3	4.2.2.3	SULFATED POLYSACCHARIDE CATABOLISM	Sutherland,I.W. (1995) Polysaccharide lyases. FEMS Microbiol. Rev. 16: 323–347.
	WP_023403801.1	Alginate lyase (100%), gi|6652860|gb|AAF22512.1, Vibrio halioticoli, family PL7-5	Alginate lyase, family PL7-5	4.2.2.3	SULFATED POLYSACCHARIDE CATABOLISM	Sutherland,I.W. (1995) Polysaccharide lyases. FEMS Microbiol. Rev. 16: 323–347.
	WP_023403807.1	Alginate lyase (39.8%), gi|6652860|gb|AAF22512.1, Vibrio halioticoli, family PL7-5	Alginate lyase, family PL7-5	4.2.2.3	SULFATED POLYSACCHARIDE CATABOLISM	Sutherland,I.W. (1995) Polysaccharide lyases. FEMS Microbiol. Rev. 16: 323–347.
	WP_023403957.1	Alginate lyase (85.3%), gi|223451999|gb|ACM89454.1, Pseudoalteromonas sp. CY24, family PL7-5	Alginate lyase, family PL7-5	4.2.2.3	SULFATED POLYSACCHARIDE CATABOLISM	Sutherland,I.W. (1995) Polysaccharide lyases. FEMS Microbiol. Rev. 16: 323–347.
	WP_023403960.1	Alginate lyase (99.7%), gi|346720350|gb|AEO50363.1, uncultured bacterium, family PL7-5	Alginate lyase, family PL7-5	4.2.2.3	SULFATED POLYSACCHARIDE CATABOLISM	Sutherland,I.W. (1995) Polysaccharide lyases. FEMS Microbiol. Rev. 16: 323–347.
	WP_023404110.1	Alginate lyase (34.7%), gi|89951792|gb|ABD81807.1, Saccharophagus degradans 2-40, family PL7-5	Alginate lyase, family PL7-5	4.2.2.3	SULFATED POLYSACCHARIDE CATABOLISM	Sutherland,I.W. (1995) Polysaccharide lyases. FEMS Microbiol. Rev. 16: 323–347.
	WP_039970003.1	Alginate lyase (87%), gi|6652860|gb|AAF22512.1, Vibrio halioticoli, family PL7-5	Alginate lyase, family PL7-5	4.2.2.3	SULFATED POLYSACCHARIDE CATABOLISM	Sutherland,I.W. (1995) Polysaccharide lyases. FEMS Microbiol. Rev. 16: 323–347.
	WP_023403303.1	Oligo alginate lyase (41.6%), gi|17741383|gb|AAL43841.1, Agrobacterium tumefaciens str. C58, family PL15-1	Oligo alginate lyase, family PL15-1	4.2.2.-	SULFATED POLYSACCHARIDE CATABOLISM	Sutherland,I.W. (1995) Polysaccharide lyases. FEMS Microbiol. Rev. 16: 323–347.
	WP_023403802.1	Alginate lyase (27%), gi|342674030|gb|AEL31264.1, Sphingomonas sp. MJ3, family PL17-1	Alginate lyase, family PL17-1	4.2.2.3	SULFATED POLYSACCHARIDE CATABOLISM	Sutherland,I.W. (1995) Polysaccharide lyases. FEMS Microbiol. Rev. 16: 323–347.
	WP_023404631.1	Alginate lyase (33.5%), gi|89952524|gb|ABD82539.1, Saccharophagus degradans 2-40, family PL17-2	Alginate lyase, family PL17-2	4.2.2.3	SULFATED POLYSACCHARIDE CATABOLISM	Sutherland,I.W. (1995) Polysaccharide lyases. FEMS Microbiol. Rev. 16: 323–347.
	WP_023404632.1	Alginate lyase (34.9%), gi|89952524|gb|ABD82539.1, Saccharophagus degradans 2-40, family PL17-2	Alginate lyase, family PL17-2	4.2.2.3	SULFATED POLYSACCHARIDE CATABOLISM	Sutherland,I.W. (1995) Polysaccharide lyases. FEMS Microbiol. Rev. 16: 323–347.
	WP_023404638.1	None - Closer to alginate lyase AlyVGIII (74.5%), family PLnc	Polysaccharide lyase not yet assigned to a family, family PLnc
	WP_023404641.1	None - Closer to alginate lyase AlyVGIII (42%), family PLnc	Polysaccharide lyase not yet assigned to a family, family PLnc
	WP_023404643.1	None - Closer to alginate lyase AlyVGIII (39.6%), family PLnc	Polysaccharide lyase not yet assigned to a family, family PLnc
	WP_039970814.1	None - Closer to alginate lyase AlyVGIII (100%), family PLnc	Putative polysaccharide lyase not yet assigned to a family, family PLnc
Sulfatases
	Gene identifier	Closest characterized homologue	Refined annotation	EC number	Potential function	References
	WP_023403022.1	None - Closer to Arylsulfatase (31%), family S1-13	Arylsulfatase, family S1-13	3.1.6.-
	WP_023404240.1	None - Closer to Arylsulfatase (30.8%), family S1-13	Sulfatase, family S1-13	3.1.6.-
	WP_039970943.1	None - Closer to putative sulfatase(64.1%), family S1-13	Sulfatase, family S1-13	3.1.6.-
	WP_039970803.1	None - Closer to putative arylsulfatase(28%), family S4	Arylsulfatase, family S4
Pyruvate fermentation to MetaCyc acetate pathway II, IV
	Gene identifier	Closest characterized homologue	Refined annotation	EC number	Pyruvate fermentation to acetate pathway known for bacteria	Reaction
	WP_023402324.1	Dihydrolipoyl dehydrogenase lpdG (32.1%), sp|P31052, Pseudomonas putida G	Dihydrolipoyl dehydrogenase pdhD	1.8.1.4	pathway II	1st
	WP_023402908.1	Acetate kinase ackA (72%), sp|P63411, Salmonella typhimurium LT2	Acetate kinase	2.7.2.1	pathways II, IV	3rd
	WP_023402909.1	Phosphate acetyltransferase pta (72.9%), sp|Q8ZND6, Salmonella typhimurium LT2	Phosphate acetyltransferase	2.3.1.8	pathways II, IV	2nd
	WP_023403468.1	Dihydrolipoyllysine-residue acetyltransferase component of pyruvate dehydrogenase complex pdhC (35.8%), sp|P65636, Staphylococcus aureus N315	Dihydrolipoyllysine-residue acetyltransferase component of pyruvate dehydrogenase complex pdhC	2.3.1.12	pathway II	1st
	WP_023404012.1	Acetate kinase ackA (50.7%), sp|P63411, Salmonella typhimurium LT2	Acetate kinase	2.7.2.1	pathways II, IV	3rd
	WP_023405289.1	Dihydrolipoyl dehydrogenase 3 lpd3 (33.5%), sp|P31046, Pseudomonas putida 3	Dihydrolipoyl dehydrogenase 3 pdhD	1.8.1.4	pathway II	1st
	WP_023405429.1	Pyruvate dehydrogenase E1 component aceE (72.4%), sp|P0AFG9, Escherichia coli O157:H7	Pyruvate dehydrogenase E1 component pdhA & pdhB	1.2.4.1	pathway II	1st
	WP_023405430.1	Dihydrolipoyllysine-residue acetyltransferase component of pyruvate dehydrogenase complex aceF (70%), sp|P06959, Escherichia coli K12	Dihydrolipoyllysine-residue acetyltransferase component of pyruvate dehydrogenase complex pdhC	2.3.1.12	pathway II	1st
	WP_023405431.1	Dihydrolipoyl dehydrogenase lpdA (87.3%), sp|P0A9P0, Escherichia coli K12	Dihydrolipoyl dehydrogenase pdhD	1.8.1.4	pathway II	1st
	WP_023405552.1	Formate acetyltransferase 1 (80.6%), sp|P09373, Escherichia coli K12	Formate acetyltransferase 1	2.3.1.54	pathway IV	1st
C. Mycoplasma mobile 163K
Glycoside hydrolases (GH)
	Gene identifier	Closest characterized homologue	Refined annotation	EC number	Potential function	References
	MMOB4010 (GlgB)	AAT27887.1	1,4-alpha-glucan branching enzyme, family CBM48-GH13	2.4.1.18	GLYCOGEN SYNTHESIS	Ball,S.G. and Morell,M.K. (2003) From bacterial glycogen to starch: understanding the biogenesis of the plant starch granule. Annu. Rev. Plant Biol. 54: 207–33.
	MMOB4000 (PulA)	AAT27886.1	Pullulanase, family CBM68-CBM48-GH13	3.2.1.41
	MMOB0630 (TreC)	AAT27549.1	Alpha, alpha phosphotrehalase, family GH13	3.2.1.93
	MMOB3970 (AlgA)	AAT27883.1	Alpha-glucosidase, family GH13	3.2.1.20
	MMOB4650 (ScrB)	AAT27951.1	Sucrose-6-phosphate hydrolase, family GH32	3.1.3.24
	MMOB3950	AAT27881.1	Trehalose/maltose hydrolase, family GH65	2.4.1.-
	MMOB3610 (DexB)	AAT27847.1	Glucan 1,6-alpha- (dextran) glucosidase, family GHnc	3.2.1.70
No polysaccharide lyases and no sulfatases were found in this genome
Pyruvate fermentation to MetaCyc acetate pathway II
	Gene identifier	Closest characterized homologue	Refined annotation	EC number	Pyruvate fermentation to acetate pathway known for bacteria	Reaction
	MMOB1680	Phosphate acetyltransferase (37%), sp|P39646, Bacillus subtilis (strain 168)	Phosphate acetyltransferase	2.3.1.8	pathway II	2nd
	MMOB1690	Acetate kinase (42%), sp|P37877, Bacillus subtilis (strain 168)	Acetate kinase	2.7.2.1	pathway II	3rd
	MMOB5800	Dihydrolipoyl dehydrogenase pdhD (39%), sp|P11959, Geobacillus stearothermophilus	Dihydrolipoyl dehydrogenase pdhD	1.8.1.4	pathway II	1st
	MMOB5810	Dihydrolipoyllysine-residue acetyltransferase component of pyruvate dehydrogenase complex pdhC (37%), sp|P35489, Acholeplasma laidlawii	Dihydrolipoyllysine-residue acetyltransferase component of pyruvate dehydrogenase complex pdhC	2.3.1.12	pathway II	1st
	MMOB5820	Partial dihydrolipoyllysine-residue acetyltransferase component of pyruvate dehydrogenase complex pdhC, C-ter (39%), sp|P21883, Bacillus subtilis (strain 168)	Partial dihydrolipoyllysine-residue acetyltransferase component of pyruvate dehydrogenase complex pdhC, C-ter	2.3.1.12	pathway II	1st
	MMOB5830	Pyruvate dehydrogenase E1 component subunit beta pdhB (63%), sp|P35488, Acholeplasma laidlawii	Pyruvate dehydrogenase E1 component subunit beta pdhB	1.2.4.1	pathway II	1st
	MMOB5840	Pyruvate dehydrogenase E1 component subunit alpha pdhA (34%), sp|Q820A6, Staphylococcus aureus (strain N315)	Pyruvate dehydrogenase E1 component subunit alpha pdhA	1.2.4.1	pathway II	1st
