# Supplementary material for: Seasonal and algal diet-driven patterns of the digestive microbiota of the European abalone Haliotis tuberculata, a generalist marine herbivore
Source: Microbiome. 2018 Mar 27;6:60. doi: 10.1186/s40168-018-0430-7 (PMC5870069; doi:10.1186/s40168-018-0430-7)
Supplement: Supplementary file 6 — Table S5. Measures of abalone characteristics and algal composition from April 2012 to January 2013. See supplementary text for details. GDG, gonado-digestive gland; DG, digestive gland. (XLSX 33 kb) [file 40168_2018_430_MOESM6_ESM.xlsx]

## Sheet: S5- Contextual parameters
Table S5. Measures of abalone characteristics and algal composition from April 2012 to January 2013. See Supplementary text for details. GDG, gonado-digestive gland; DG, digestive gland.
				Sampling dates					Abalone characteristics									Algal composition
Sampling date	Algal diet	Cage replicate	Water temperature (°C)	April 2012	June 2012	August 2012	October 2012	January 2013	Daily Growth rate (Weight in g.day-1)	Daily Growth Rate (Length in mm.day-1)	Weight/Length (g.mm-1)	Mortality	GDG ratio	Muscle ratio	Shell ratio	Relative DG weight	Estimated gonad weight on total weight ratio	Dry Matter (DM)	Soluble carbohydrates (% DM)	Protein content (% DM)	Total Arginine (nmol.mg DM-1)	Total Histidine (nmol.mg DM-1)	Total Isoleucine (nmol.mg DM-1)	Total Leucine (nmol.mg DM-1)	Total Lysine (nmol.mg DM-1)	Total Methionine (nmol.mg DM-1)	Total Phenylalanine (nmol.mg DM-1)	Total Threonine (nmol.mg DM-1)	Total Tryptophan (nmol.mg DM-1)	Total Valine (nmol.mg DM-1)	Free Arginine (nmol.mg DM-1)	Free Histidine (nmol.mg DM-1)	Free Isoleucine (nmol.mg DM-1)	Free Leucine (nmol.mg DM-1)	Free Lysine (nmol.mg DM-1)	Free Methionine (nmol.mg DM-1)	Free Phenylalanine (nmol.mg DM-1)	Free Threonine (nmol.mg DM-1)	Free Tryptophan (nmol.mg DM-1)	Free Valine (nmol.mg DM-1)
April 2012	L. digitata	Cage D1	10.8084	1	0	0	0	0	0.00234337	0.0241379	0.0995624	3	10.5152	33.3007	24.3232	9.35135	0.907593	17.1545	7.7601	5.31127	0.475939	0.275698	0.502394	0.960445	0.242367	0.306955	0.824259	0.678016	0.00323908	0.754475	0.193118	0.068699	0.0916449	0.082502	0.0467408	0.01874	0.114627	0.625335	0.0436323	0.316048
April 2012	L. digitata	Cage D2	10.8084	1	0	0	0	0	0.0109962	0.0437876	0.105794	1	11.5391	34.6628	24.2301	11.5391	0	23.1099	8.87664	5.94472	0.475939	0.275698	0.502394	0.960445	0.242367	0.306955	0.824259	0.678016	0.00323908	0.754475	0.193118	0.068699	0.0916449	0.082502	0.0467408	0.01874	0.114627	0.625335	0.0436323	0.316048
April 2012	L. digitata	Cage D3	10.8084	1	0	0	0	0	0.0208241	0.067328	0.118624	14	13.2315	34.2639	23.6676	13.2315	0	29.0654	13.5954	6.432	0.475939	0.275698	0.502394	0.960445	0.242367	0.306955	0.824259	0.678016	0.00323908	0.754475	0.193118	0.068699	0.0916449	0.082502	0.0467408	0.01874	0.114627	0.625335	0.0436323	0.316048
June 2012	L. digitata	Cage D1	12.5976	0	1	0	0	0	0.031675	0.0941627	0.198603	0	10.5152	33.3007	24.3232	9.35135	0.907593	13.6911	3.30158	5.31127	0.475939	0.275698	0.502394	0.960445	0.242367	0.306955	0.824259	0.678016	0.00323908	0.754475	0.193118	0.068699	0.0916449	0.082502	0.0467408	0.01874	0.114627	0.625335	0.0436323	0.316048
June 2012	L. digitata	Cage D2	12.5976	0	1	0	0	0	0.0167719	0.0546025	0.166695	1	11.5391	34.6628	24.2301	11.5391	0	14.3243	3.74053	5.94472	0.475939	0.275698	0.502394	0.960445	0.242367	0.306955	0.824259	0.678016	0.00323908	0.754475	0.193118	0.068699	0.0916449	0.082502	0.0467408	0.01874	0.114627	0.625335	0.0436323	0.316048
June 2012	L. digitata	Cage D3	12.5976	0	1	0	0	0	0.00436871	0.0206061	0.177023	1	13.2315	34.2639	23.6676	13.2315	0	15.1515	4.76652	6.432	0.475939	0.275698	0.502394	0.960445	0.242367	0.306955	0.824259	0.678016	0.00323908	0.754475	0.193118	0.068699	0.0916449	0.082502	0.0467408	0.01874	0.114627	0.625335	0.0436323	0.316048
August 2012	L. digitata	Cage D1	14.6451	0	0	1	0	0	0.0452773	0.106901	0.198603	4	10.5152	33.3007	24.3232	9.35135	0.907593	13.9461	4.27123	2.73689	0.252115	0.172694	0.263781	0.532752	0.117029	0.190814	0.511495	0.408791	0.00236515	0.403196	0.05642	0.0301814	0.176578	0.12482	0.206427	0.0183267	0.135509	1.8815	0.0684945	0.675795
August 2012	L. digitata	Cage D2	14.6451	0	0	1	0	0	0.0258858	0.0613551	0.166695	0	11.5391	34.6628	24.2301	11.5391	0	14.8501	3.00503	3.22562	0.252115	0.172694	0.263781	0.532752	0.117029	0.190814	0.511495	0.408791	0.00236515	0.403196	0.05642	0.0301814	0.176578	0.12482	0.206427	0.0183267	0.135509	1.8815	0.0684945	0.675795
August 2012	L. digitata	Cage D3	14.6451	0	0	1	0	0	0.0370959	0.0930736	0.177023	0	13.2315	34.2639	23.6676	13.2315	0	14.1615	6.39247	2.93238	0.252115	0.172694	0.263781	0.532752	0.117029	0.190814	0.511495	0.408791	0.00236515	0.403196	0.05642	0.0301814	0.176578	0.12482	0.206427	0.0183267	0.135509	1.8815	0.0684945	0.675795
October 2012	L. digitata	Cage D1	15.0623	0	0	0	1	0	0.0755033	0.0940745	0.272219	0	10.5152	33.3007	24.3232	9.35135	0.907593	27.1617	55.4762	2.73689	0.252115	0.172694	0.263781	0.532752	0.117029	0.190814	0.511495	0.408791	0.00236515	0.403196	0.05642	0.0301814	0.176578	0.12482	0.206427	0.0183267	0.135509	1.8815	0.0684945	0.675795
October 2012	L. digitata	Cage D2	15.0623	0	0	0	1	0	0.064404	0.122673	0.228027	0	11.5391	34.6628	24.2301	11.5391	0	20.2582	36.5282	3.22562	0.252115	0.172694	0.263781	0.532752	0.117029	0.190814	0.511495	0.408791	0.00236515	0.403196	0.05642	0.0301814	0.176578	0.12482	0.206427	0.0183267	0.135509	1.8815	0.0684945	0.675795
October 2012	L. digitata	Cage D3	15.0623	0	0	0	1	0	0.0471958	0.0779826	0.224619	0	13.2315	34.2639	23.6676	13.2315	0	25.9091	44.6238	2.93238	0.252115	0.172694	0.263781	0.532752	0.117029	0.190814	0.511495	0.408791	0.00236515	0.403196	0.05642	0.0301814	0.176578	0.12482	0.206427	0.0183267	0.135509	1.8815	0.0684945	0.675795
January 2013	L. digitata	Cage D1	11.5563	0	0	0	0	1	0.021263	0.0211111	0.302143	0	10.5152	33.3007	24.3232	9.35135	0.907593	17.4812	2.82796	5.55032	0.450318	0.265257	0.481411	0.918591	0.3814	0.286067	0.6925	0.740532	0.00470719	0.754059	0.158979	0.0413157	0.0939712	0.0759378	0.0890511	0	0.0720134	1.06491	0.0920945	0.388565
January 2013	L. digitata	Cage D2	11.5563	0	0	0	0	1	0.0547546	0.0558565	0.309188	0	11.5391	34.6628	24.2301	11.5391	0	17.5319	3.74813	4.81355	0.450318	0.265257	0.481411	0.918591	0.3814	0.286067	0.6925	0.740532	0.00470719	0.754059	0.158979	0.0413157	0.0939712	0.0759378	0.0890511	0	0.0720134	1.06491	0.0920945	0.388565
January 2013	L. digitata	Cage D3	11.5563	0	0	0	0	1	0.0490034	0.0582631	0.294993	0	13.2315	34.2639	23.6676	13.2315	0	18.3192	5.68209	7.66238	0.450318	0.265257	0.481411	0.918591	0.3814	0.286067	0.6925	0.740532	0.00470719	0.754059	0.158979	0.0413157	0.0939712	0.0759378	0.0890511	0	0.0720134	1.06491	0.0920945	0.388565
April 2012	S. latissima	Cage S1	10.8084	1	0	0	0	0	0.00717989	0.0295238	0.105975	0	10.5219	36.3767	24.0579	8.70733	1.55402	15.856	9.57946	5.10826	0.961453	0.0657692	1.14547	2.24621	1.57551	0.619443	1.1004	1.8635	0.00313706	1.86614	0.124617	0	0.182722	0.123741	0.196821	0.0766415	0.269412	1.64297	0.0506392	0.59632
April 2012	S. latissima	Cage S2	10.8084	1	0	0	0	0	0.0232958	0.0879269	0.120186	0	9.59784	36.3948	24.8878	7.21159	2.38625	18.0282	13.5247	6.3362	0.961453	0.0657692	1.14547	2.24621	1.57551	0.619443	1.1004	1.8635	0.00313706	1.86614	0.124617	0	0.182722	0.123741	0.196821	0.0766415	0.269412	1.64297	0.0506392	0.59632
April 2012	S. latissima	Cage S3	10.8084	1	0	0	0	0	0.0120907	0.0435374	0.105301	3	12.58	37.4216	23.2515	9.37752	3.60907	16.3432	7.25727	7.07297	0.961453	0.0657692	1.14547	2.24621	1.57551	0.619443	1.1004	1.8635	0.00313706	1.86614	0.124617	0	0.182722	0.123741	0.196821	0.0766415	0.269412	1.64297	0.0506392	0.59632
June 2012	S. latissima	Cage S1	12.5976	0	1	0	0	0	0.0186537	0.0636364	0.220946	1	10.5219	36.3767	24.0579	8.70733	1.55402	14.5872	8.66169	5.10826	0.961453	0.0657692	1.14547	2.24621	1.57551	0.619443	1.1004	1.8635	0.00313706	1.86614	0.124617	0	0.182722	0.123741	0.196821	0.0766415	0.269412	1.64297	0.0506392	0.59632
June 2012	S. latissima	Cage S2	12.5976	0	1	0	0	0	0.00872662	0.0318428	0.220956	0	9.59784	36.3948	24.8878	7.21159	2.38625	18.216	6.55571	6.3362	0.961453	0.0657692	1.14547	2.24621	1.57551	0.619443	1.1004	1.8635	0.00313706	1.86614	0.124617	0	0.182722	0.123741	0.196821	0.0766415	0.269412	1.64297	0.0506392	0.59632
June 2012	S. latissima	Cage S3	12.5976	0	1	0	0	0	0.0329325	0.0870707	0.185004	4	12.58	37.4216	23.2515	9.37752	3.60907	14.496	4.00379	7.07297	0.961453	0.0657692	1.14547	2.24621	1.57551	0.619443	1.1004	1.8635	0.00313706	1.86614	0.124617	0	0.182722	0.123741	0.196821	0.0766415	0.269412	1.64297	0.0506392	0.59632
August 2012	S. latissima	Cage S1	14.6451	0	0	1	0	0	0.0641898	0.126288	0.220946	1	10.5219	36.3767	24.0579	8.70733	1.55402	16.5323	14.7656	7.40477	0.729472	0.315755	0.779261	1.53308	0.750537	0.492348	0.950382	1.19252	0.00535469	1.32657	0.0598027	0.887328	0.410682	0.261221	0.206728	0.0250153	0.276414	6.4952	0.0520848	2.06461
August 2012	S. latissima	Cage S2	14.6451	0	0	1	0	0	0.061804	0.115783	0.220956	0	9.59784	36.3948	24.8878	7.21159	2.38625	21.688	29.1672	8.14525	0.729472	0.315755	0.779261	1.53308	0.750537	0.492348	0.950382	1.19252	0.00535469	1.32657	0.0598027	0.887328	0.410682	0.261221	0.206728	0.0250153	0.276414	6.4952	0.0520848	2.06461
August 2012	S. latissima	Cage S3	14.6451	0	0	1	0	0	0.0314785	0.0862775	0.185004	2	12.58	37.4216	23.2515	9.37752	3.60907	17.0011	9.40963	10.8603	0.729472	0.315755	0.779261	1.53308	0.750537	0.492348	0.950382	1.19252	0.00535469	1.32657	0.0598027	0.887328	0.410682	0.261221	0.206728	0.0250153	0.276414	6.4952	0.0520848	2.06461
October 2012	S. latissima	Cage S1	15.0623	0	0	0	1	0	0.0692891	0.0915379	0.284138	0	10.5219	36.3767	24.0579	8.70733	1.55402	17.1926	17.4729	7.40477	0.729472	0.315755	0.779261	1.53308	0.750537	0.492348	0.950382	1.19252	0.00535469	1.32657	0.0598027	0.887328	0.410682	0.261221	0.206728	0.0250153	0.276414	6.4952	0.0520848	2.06461
October 2012	S. latissima	Cage S2	15.0623	0	0	0	1	0	0.091462	0.125287	0.300451	5	9.59784	36.3948	24.8878	7.21159	2.38625	25.2071	67.3537	8.14525	0.729472	0.315755	0.779261	1.53308	0.750537	0.492348	0.950382	1.19252	0.00535469	1.32657	0.0598027	0.887328	0.410682	0.261221	0.206728	0.0250153	0.276414	6.4952	0.0520848	2.06461
October 2012	S. latissima	Cage S3	15.0623	0	0	0	1	0	0.0318356	0.0486137	0.217434	1	12.58	37.4216	23.2515	9.37752	3.60907	23.9801	42.4133	10.8603	0.729472	0.315755	0.779261	1.53308	0.750537	0.492348	0.950382	1.19252	0.00535469	1.32657	0.0598027	0.887328	0.410682	0.261221	0.206728	0.0250153	0.276414	6.4952	0.0520848	2.06461
January 2013	S. latissima	Cage S1	11.5563	0	0	0	0	1	0.026983	0.0298978	0.319003	0	10.5219	36.3767	24.0579	8.70733	1.55402	18.1061	35.3319	15.7651	0.847334	0.377206	1.05153	2.01116	1.52449	0.539428	1.00437	1.7002	0.00865695	1.84522	0.1853	0.0718233	0.445574	0.29004	0.2121	0.0319058	0.249046	6.41386	0.0568958	1.7415
January 2013	S. latissima	Cage S2	11.5563	0	0	0	0	1	0.0342852	0.027037	0.348536	4	9.59784	36.3948	24.8878	7.21159	2.38625	23.9289	46.0518	13.4003	0.847334	0.377206	1.05153	2.01116	1.52449	0.539428	1.00437	1.7002	0.00865695	1.84522	0.1853	0.0718233	0.445574	0.29004	0.2121	0.0319058	0.249046	6.41386	0.0568958	1.7415
January 2013	S. latissima	Cage S3	11.5563	0	0	0	0	1	0.0381564	0.0494239	0.271891	0	12.58	37.4216	23.2515	9.37752	3.60907	21.1186	35.6499	13.7945	0.847334	0.377206	1.05153	2.01116	1.52449	0.539428	1.00437	1.7002	0.00865695	1.84522	0.1853	0.0718233	0.445574	0.29004	0.2121	0.0319058	0.249046	6.41386	0.0568958	1.7415
April 2012	P. palmata	Cage P1	10.8084	1	0	0	0	0	0.0270302	0.0899093	0.139051	11	11.079	40.4284	20.8733	3.19675	8.30152	15.8861	21.8131	18.2902	2.6181	0.70749	2.16633	3.79534	4.2117	1.01232	1.91384	3.10739	0.0223537	3.9648	0	0.189536	0.143722	0.32525	0.135065	0.0160926	0.206788	0.442039	0.0335172	0.307513
April 2012	P. palmata	Cage P2	10.8084	1	0	0	0	0	0.0224256	0.0703116	0.125222	0	11.8024	39.7002	21.481	3.44536	8.30473	17.5877	29.3425	21.8302	2.6181	0.70749	2.16633	3.79534	4.2117	1.01232	1.91384	3.10739	0.0223537	3.9648	0	0.189536	0.143722	0.32525	0.135065	0.0160926	0.206788	0.442039	0.0335172	0.307513
April 2012	P. palmata	Cage P3	10.8084	1	0	0	0	0	0.0268178	0.089229	0.129225	0	11.0606	40.3421	20.008	3.55933	7.78724	16.7606	22.6134	23.4035	2.6181	0.70749	2.16633	3.79534	4.2117	1.01232	1.91384	3.10739	0.0223537	3.9648	0	0.189536	0.143722	0.32525	0.135065	0.0160926	0.206788	0.442039	0.0335172	0.307513
June 2012	P. palmata	Cage P1	12.5976	0	1	0	0	0	0.0360797	0.0524242	0.281762	0	11.079	40.4284	20.8733	3.19675	8.30152	11.8479	33.9565	18.2902	2.6181	0.70749	2.16633	3.79534	4.2117	1.01232	1.91384	3.10739	0.0223537	3.9648	0	0.189536	0.143722	0.32525	0.135065	0.0160926	0.206788	0.442039	0.0335172	0.307513
June 2012	P. palmata	Cage P2	12.5976	0	1	0	0	0	0.0634459	0.126809	0.27129	0	11.8024	39.7002	21.481	3.44536	8.30473	14.1527	35.0493	21.8302	2.6181	0.70749	2.16633	3.79534	4.2117	1.01232	1.91384	3.10739	0.0223537	3.9648	0	0.189536	0.143722	0.32525	0.135065	0.0160926	0.206788	0.442039	0.0335172	0.307513
June 2012	P. palmata	Cage P3	12.5976	0	1	0	0	0	0.0335954	0.0758289	0.273719	0	11.0606	40.3421	20.008	3.55933	7.78724	12.7238	38.8329	23.4035	2.6181	0.70749	2.16633	3.79534	4.2117	1.01232	1.91384	3.10739	0.0223537	3.9648	0	0.189536	0.143722	0.32525	0.135065	0.0160926	0.206788	0.442039	0.0335172	0.307513
August 2012	P. palmata	Cage P1	14.6451	0	0	1	0	0	0.0774054	0.130087	0.281762	1	11.079	40.4284	20.8733	3.19675	8.30152	13.2167	34.1951	20.6502	1.8345	0.0724119	1.56979	2.95342	2.65336	0.774489	1.46605	2.35298	0.0234859	2.79533	0	0.243283	0.322454	0.611392	0.162339	0.0275989	0.473789	0.61385	0.0773881	0.481649
August 2012	P. palmata	Cage P2	14.6451	0	0	1	0	0	0.0596159	0.0971675	0.27129	0	11.8024	39.7002	21.481	3.44536	8.30473	14.8393	43.9148	23.4035	1.8345	0.0724119	1.56979	2.95342	2.65336	0.774489	1.46605	2.35298	0.0234859	2.79533	0	0.243283	0.322454	0.611392	0.162339	0.0275989	0.473789	0.61385	0.0773881	0.481649
August 2012	P. palmata	Cage P3	14.6451	0	0	1	0	0	0.0779521	0.120848	0.273719	6	11.0606	40.3421	20.008	3.55933	7.78724	14.1994	25.673	18.2902	1.8345	0.0724119	1.56979	2.95342	2.65336	0.774489	1.46605	2.35298	0.0234859	2.79533	0	0.243283	0.322454	0.611392	0.162339	0.0275989	0.473789	0.61385	0.0773881	0.481649
October 2012	P. palmata	Cage P1	15.0623	0	0	0	1	0	0.130183	0.122859	0.392119	2	11.079	40.4284	20.8733	3.19675	8.30152	17.9787	59.5278	20.6502	1.8345	0.0724119	1.56979	2.95342	2.65336	0.774489	1.46605	2.35298	0.0234859	2.79533	0	0.243283	0.322454	0.611392	0.162339	0.0275989	0.473789	0.61385	0.0773881	0.481649
October 2012	P. palmata	Cage P2	15.0623	0	0	0	1	0	0.118061	0.107238	0.376294	1	11.8024	39.7002	21.481	3.44536	8.30473	17.4407	51.5797	23.4035	1.8345	0.0724119	1.56979	2.95342	2.65336	0.774489	1.46605	2.35298	0.0234859	2.79533	0	0.243283	0.322454	0.611392	0.162339	0.0275989	0.473789	0.61385	0.0773881	0.481649
October 2012	P. palmata	Cage P3	15.0623	0	0	0	1	0	0.102432	0.113175	0.358575	61	11.0606	40.3421	20.008	3.55933	7.78724	17.4618	56.4524	18.2902	1.8345	0.0724119	1.56979	2.95342	2.65336	0.774489	1.46605	2.35298	0.0234859	2.79533	0	0.243283	0.322454	0.611392	0.162339	0.0275989	0.473789	0.61385	0.0773881	0.481649
January 2013	P. palmata	Cage P1	11.5563	0	0	0	0	1	0.0702461	0.0541577	0.472172	0	11.079	40.4284	20.8733	3.19675	8.30152	14.0105	40.384	14.7947	1.80351	0.454087	1.72782	3.11507	3.06578	0.827644	1.4749	2.37981	0.0132406	3.09898	0	0.307551	0.628116	1.01798	0.30147	0.0143852	0.395747	0.860259	0.0706689	1.26304
January 2013	P. palmata	Cage P2	11.5563	0	0	0	0	1	0.039373	0.0357143	0.420873	2	11.8024	39.7002	21.481	3.44536	8.30473	13.5417	34.0584	17.5563	1.80351	0.454087	1.72782	3.11507	3.06578	0.827644	1.4749	2.37981	0.0132406	3.09898	0	0.307551	0.628116	1.01798	0.30147	0.0143852	0.395747	0.860259	0.0706689	1.26304
January 2013	P. palmata	Cage P3	11.5563	0	0	0	0	1	0.0791681	0.056567	0.456841	3	11.0606	40.3421	20.008	3.55933	7.78724	13.6076	35.1897	17.7536	1.80351	0.454087	1.72782	3.11507	3.06578	0.827644	1.4749	2.37981	0.0132406	3.09898	0	0.307551	0.628116	1.01798	0.30147	0.0143852	0.395747	0.860259	0.0706689	1.26304
April 2012	U. lactuca	Cage U1	10.8084	1	0	0	0	0	0.0278204	0.0907407	0.126474	1	11.4804	35.789	24.2392	7.79295	3.18839	17.1223	4.25703	6.80013	1.18657	0.468009	1.59825	3.24102	2.19971	0.609166	1.72569	2.34644	0.0405612	2.66622	0	21.4115	0.351528	0.414965	0.452543	0.0142644	0.167694	0.234981	0.0475233	0.711622
April 2012	U. lactuca	Cage U2	10.8084	1	0	0	0	0	0.0164527	0.0692209	0.118143	0	11.0103	35.1888	25.3602	7.85856	3.06309	27.4348	3.32135	6.70228	1.18657	0.468009	1.59825	3.24102	2.19971	0.609166	1.72569	2.34644	0.0405612	2.66622	0	21.4115	0.351528	0.414965	0.452543	0.0142644	0.167694	0.234981	0.0475233	0.711622
April 2012	U. lactuca	Cage U3	10.8084	1	0	0	0	0	0.0123545	0.0513228	0.109252	7	11.6794	35.8743	23.5445	10.1564	0.557423	23.8889	2.40498	5.18571	1.18657	0.468009	1.59825	3.24102	2.19971	0.609166	1.72569	2.34644	0.0405612	2.66622	0	21.4115	0.351528	0.414965	0.452543	0.0142644	0.167694	0.234981	0.0475233	0.711622
June 2012	U. lactuca	Cage U1	12.5976	0	1	0	0	0	0.0216077	0.0651515	0.175972	1	11.4804	35.789	24.2392	7.79295	3.18839	13.3264	3.69109	6.80013	1.18657	0.468009	1.59825	3.24102	2.19971	0.609166	1.72569	2.34644	0.0405612	2.66622	0	21.4115	0.351528	0.414965	0.452543	0.0142644	0.167694	0.234981	0.0475233	0.711622
June 2012	U. lactuca	Cage U2	12.5976	0	1	0	0	0	0.0318428	0.0774688	0.192922	1	11.0103	35.1888	25.3602	7.85856	3.06309	13.7485	3.06067	6.70228	1.18657	0.468009	1.59825	3.24102	2.19971	0.609166	1.72569	2.34644	0.0405612	2.66622	0	21.4115	0.351528	0.414965	0.452543	0.0142644	0.167694	0.234981	0.0475233	0.711622
June 2012	U. lactuca	Cage U3	12.5976	0	1	0	0	0	0.0213922	0.0706952	0.173315	0	11.6794	35.8743	23.5445	10.1564	0.557423	12.1868	3.23498	5.18571	1.18657	0.468009	1.59825	3.24102	2.19971	0.609166	1.72569	2.34644	0.0405612	2.66622	0	21.4115	0.351528	0.414965	0.452543	0.0142644	0.167694	0.234981	0.0475233	0.711622
August 2012	U. lactuca	Cage U1	14.6451	0	0	1	0	0	0.0220262	0.0594865	0.175972	19	11.4804	35.789	24.2392	7.79295	3.18839	14.5015	3.03486	5.73792	0.82173	0.277314	0.821478	1.60669	1.10387	0.312302	0.858425	1.18508	0.00380223	1.40162	0.212908	2.89314	0.414306	0.770857	0.885695	0.0386367	0.275796	0.332134	0.0472149	0.728554
August 2012	U. lactuca	Cage U2	14.6451	0	0	1	0	0	0.0289348	0.0689076	0.192922	2	11.0103	35.1888	25.3602	7.85856	3.06309	19.4722	3.98442	5.88631	0.82173	0.277314	0.821478	1.60669	1.10387	0.312302	0.858425	1.18508	0.00380223	1.40162	0.212908	2.89314	0.414306	0.770857	0.885695	0.0386367	0.275796	0.332134	0.0472149	0.728554
August 2012	U. lactuca	Cage U3	14.6451	0	0	1	0	0	0.0298584	0.0793736	0.173315	0	11.6794	35.8743	23.5445	10.1564	0.557423	22.1212	6.77705	6.92507	0.82173	0.277314	0.821478	1.60669	1.10387	0.312302	0.858425	1.18508	0.00380223	1.40162	0.212908	2.89314	0.414306	0.770857	0.885695	0.0386367	0.275796	0.332134	0.0472149	0.728554
October 2012	U. lactuca	Cage U1	15.0623	0	0	0	1	0	0.0624654	0.0950824	0.237762	1	11.4804	35.789	24.2392	7.79295	3.18839	27.974	1.04601	5.73792	0.82173	0.277314	0.821478	1.60669	1.10387	0.312302	0.858425	1.18508	0.00380223	1.40162	0.212908	2.89314	0.414306	0.770857	0.885695	0.0386367	0.275796	0.332134	0.0472149	0.728554
October 2012	U. lactuca	Cage U2	15.0623	0	0	0	1	0	0.0552471	0.0942529	0.242265	0	11.0103	35.1888	25.3602	7.85856	3.06309	31.0086	3.10018	5.88631	0.82173	0.277314	0.821478	1.60669	1.10387	0.312302	0.858425	1.18508	0.00380223	1.40162	0.212908	2.89314	0.414306	0.770857	0.885695	0.0386367	0.275796	0.332134	0.0472149	0.728554
October 2012	U. lactuca	Cage U3	15.0623	0	0	0	1	0	0.0533403	0.0729064	0.230302	2	11.6794	35.8743	23.5445	10.1564	0.557423	24.9395	2.44484	6.92507	0.82173	0.277314	0.821478	1.60669	1.10387	0.312302	0.858425	1.18508	0.00380223	1.40162	0.212908	2.89314	0.414306	0.770857	0.885695	0.0386367	0.275796	0.332134	0.0472149	0.728554
January 2013	U. lactuca	Cage U2	11.5563	0	0	0	0	1	0.0187413	0.0320179	0.263549	0	11.0103	35.1888	25.3602	7.85856	3.06309	16.041	7.43129	6.6216	1.73366	0.73902	1.80081	3.29282	2.17604	0.577305	2.16977	2.66395	0.00349711	3.13111	0	21.6059	0.256317	0.175705	0.222719	0.144902	0.0754695	0.143705	0.0803569	0.377043
January 2013	U. lactuca	Cage U3	11.5563	0	0	0	0	1	0.0242563	0.0438971	0.258359	0	11.6794	35.8743	23.5445	10.1564	0.557423	15.8537	8.93928	8.49937	1.73366	0.73902	1.80081	3.29282	2.17604	0.577305	2.16977	2.66395	0.00349711	3.13111	0	21.6059	0.256317	0.175705	0.222719	0.144902	0.0754695	0.143705	0.0803569	0.377043
